# Supplementary material for: The Spread of SARS-CoV-2 Variant Omicron with a Doubling Time of 2.0–3.3 Days Can Be Explained by Immune Evasion
Source: Viruses. 2022 Jan 30;14(2):294. doi: 10.3390/v14020294 (PMC8875689; doi:10.3390/v14020294)
Supplement: Supplementary file 1 [file viruses-14-00294-s001.zip]

Archive with 5 entries (5 files):
- Table_S1--Fig_1A-and-Fig_1C-data.xlsx
- Table_S2--Omicron-mutations-data.xlsx
- Table_S3--GISAID-Gauteng-acknowledgments.pdf
- Table_S4--GISAID-KwaZulu-Natal-acknowledgements.pdf
- Table_S5--Fig_2-and-Fig_3-data.xlsx
