# Supplementary material for: The Spread of SARS-CoV-2 Variant Omicron with a Doubling Time of 2.0–3.3 Days Can Be Explained by Immune Evasion
Source: Viruses. 2022 Jan 30;14(2):294. doi: 10.3390/v14020294 (PMC8875689; doi:10.3390/v14020294)
Supplement: Supplementary file 1 [file viruses-14-00294-s001.zip › Table_S2--Omicron-mutations-data.xlsx]

## Sheet: Mutations
Collection date	Isolate ID	Isolate name	Mutation count
2021-12-11	EPI_ISL_8203669	hCoV-19/Argentina/PAIS-A1258/2021	2
2021-12-12	EPI_ISL_7877461	hCoV-19/Argentina/PAIS-E0639/2021	4
2021-12-17	EPI_ISL_8127335	hCoV-19/Argentina/PAIS-E0641/2021	2
2021-12-15	EPI_ISL_8146450	hCoV-19/Argentina/PAIS-E0655/2021	2
2021-12-13	EPI_ISL_8127349	hCoV-19/Argentina/PAIS-E0656/2021	2
2021-12-11	EPI_ISL_8207541	hCoV-19/Argentina/PAIS-G0587/2021	2
2021-12-11	EPI_ISL_8207542	hCoV-19/Argentina/PAIS-G0588/2021	2
2021-12-13	EPI_ISL_8207548	hCoV-19/Argentina/PAIS-G0595/2021	2
2021-12-13	EPI_ISL_8207553	hCoV-19/Argentina/PAIS-G0601/2021	2
2021-12-13	EPI_ISL_8207554	hCoV-19/Argentina/PAIS-G0602/2021	2
2021-12-13	EPI_ISL_8207562	hCoV-19/Argentina/PAIS-G0610/2021	2
2021-12-13	EPI_ISL_8207566	hCoV-19/Argentina/PAIS-G0615/2021	2
2021-12-13	EPI_ISL_8207568	hCoV-19/Argentina/PAIS-G0617/2021	2
2021-12-13	EPI_ISL_8207569	hCoV-19/Argentina/PAIS-G0618/2021	2
2021-12-13	EPI_ISL_8207577	hCoV-19/Argentina/PAIS-G0627/2021	2
2021-12-13	EPI_ISL_8207580	hCoV-19/Argentina/PAIS-G0630/2021	2
2021-12-13	EPI_ISL_8207581	hCoV-19/Argentina/PAIS-G0631/2021	1
2021-12-13	EPI_ISL_8207582	hCoV-19/Argentina/PAIS-G0632/2021	2
2021-12-13	EPI_ISL_8207584	hCoV-19/Argentina/PAIS-G0634/2021	2
2021-12-13	EPI_ISL_8207592	hCoV-19/Argentina/PAIS-G0646/2021	2
2021-12-13	EPI_ISL_8207593	hCoV-19/Argentina/PAIS-G0647/2021	2
2021-12-13	EPI_ISL_8207601	hCoV-19/Argentina/PAIS-G0656/2021	2
2021-12-13	EPI_ISL_8207603	hCoV-19/Argentina/PAIS-G0658/2021	2
2021-12-13	EPI_ISL_8207614	hCoV-19/Argentina/PAIS-G0669/2021	2
2021-12-13	EPI_ISL_8207615	hCoV-19/Argentina/PAIS-G0670/2021	2
2021-12-13	EPI_ISL_8207622	hCoV-19/Argentina/PAIS-G0678/2021	3
2021-12-02	EPI_ISL_7620900	hCoV-19/Australia/NSW-ICPMR-15864/2021	1
2021-12-14	EPI_ISL_7987477	hCoV-19/Australia/NSW-ICPMR-17653/2021	2
2021-12-13	EPI_ISL_7987508	hCoV-19/Australia/NSW-ICPMR-17684/2021	1
2021-12-15	EPI_ISL_7987884	hCoV-19/Australia/NSW-ICPMR-18060/2021	1
2021-12-17	EPI_ISL_8132546	hCoV-19/Australia/QLD2712/2021	3
2021-12-18	EPI_ISL_8132745	hCoV-19/Australia/QLD3309/2021	3
2021-12-21	EPI_ISL_8132872	hCoV-19/Australia/QLD3400/2021	4
2021-12-22	EPI_ISL_8216026	hCoV-19/Australia/QLD3587/2021	2
2021-12-23	EPI_ISL_8216055	hCoV-19/Australia/QLD3613/2021	3
2021-12-22	EPI_ISL_8216159	hCoV-19/Australia/QLD3692/2021	5
2021-12-21	EPI_ISL_8216170	hCoV-19/Australia/QLD3775/2021	2
2021-12-22	EPI_ISL_8216086	hCoV-19/Australia/QLD3827/2021	5
2021-12-23	EPI_ISL_8216246	hCoV-19/Australia/QLD4215/2021	3
2021-12-22	EPI_ISL_8215881	hCoV-19/Australia/QLD4283/2021	3
2021-12-24	EPI_ISL_8216224	hCoV-19/Australia/QLD5088/2021	1
2021-12-03	EPI_ISL_7954432	hCoV-19/Austria/AGES-163892/2021	2
2021-11-29	EPI_ISL_7798524	hCoV-19/Austria/CeMM21136/2021	1
2021-12-03	EPI_ISL_7798538	hCoV-19/Austria/CeMM21152/2021	3
2021-11-30	EPI_ISL_7798539	hCoV-19/Austria/CeMM21153/2021	4
2021-12-03	EPI_ISL_7798599	hCoV-19/Austria/CeMM21334/2021	1
2021-11-28	EPI_ISL_6902052	hCoV-19/Austria/MUIV-0230/2021	0
2021-12-06	EPI_ISL_7404462	hCoV-19/Bangladesh/IEDCR-OIS-0630/2021	1
2021-12-06	EPI_ISL_7404463	hCoV-19/Bangladesh/IEDCR-OIS-0631/2021	1
2021-12-20	EPI_ISL_8132302	hCoV-19/Bangladesh/icddrb-GSB03-130/2021	1
2021-12-27	EPI_ISL_8215676	hCoV-19/Bangladesh/ideSHi-IR-1979/2021	1
2021-12-27	EPI_ISL_8215677	hCoV-19/Bangladesh/ideSHi-IR-1982/2021	1
2021-12-27	EPI_ISL_8215678	hCoV-19/Bangladesh/ideSHi-IR-1983/2021	1
2021-12-17	EPI_ISL_8255239	hCoV-19/Belgium/CHUNamur13900957/2021	5
2021-12-20	EPI_ISL_8058894	hCoV-19/Belgium/Jessa-11-2151-000787LKO/2021	3
2021-12-14	EPI_ISL_8092834	hCoV-19/Belgium/MBLG-CTMAPF11697196/2021	1
2021-12-16	EPI_ISL_8092898	hCoV-19/Belgium/MBLG-CTMAPF33490975/2021	1
2021-12-12	EPI_ISL_7696328	hCoV-19/Belgium/ULG-22643/2021	1
2021-12-13	EPI_ISL_8020345	hCoV-19/Belgium/ULG-23052/2021	5
2021-12-11	EPI_ISL_7969404	hCoV-19/Belgium/UMONS-P044170201/2021	3
2021-12-09	EPI_ISL_7834551	hCoV-19/Botswana/R54B83_BHP_362183255/2021	5
2021-12-13	EPI_ISL_8097238	hCoV-19/Botswana/R59B23_BHP_AAC44143/2021	1
2021-12-21	EPI_ISL_8184729	hCoV-19/Brazil/CE-FIOCRUZ-45006CE/2021	1
2021-12-22	EPI_ISL_8184730	hCoV-19/Brazil/CE-FIOCRUZ-45018CE/2021	1
2021-12-20	EPI_ISL_8184731	hCoV-19/Brazil/CE-FIOCRUZ-45019CE/2021	2
2021-12-22	EPI_ISL_8184732	hCoV-19/Brazil/CE-FIOCRUZ-45023CE/2021	1
2021-12-23	EPI_ISL_8184733	hCoV-19/Brazil/CE-FIOCRUZ-45026CE/2021	3
2021-12-23	EPI_ISL_8184734	hCoV-19/Brazil/CE-FIOCRUZ-45027CE/2021	3
2021-12-25	EPI_ISL_8184737	hCoV-19/Brazil/CE-FIOCRUZ-45037CE/2021	1
2021-12-23	EPI_ISL_8184738	hCoV-19/Brazil/CE-FIOCRUZ-45038CE/2021	1
2021-12-01	EPI_ISL_7550076	hCoV-19/Brazil/DF-IAL6922/2021	1
2021-12-15	EPI_ISL_8151077	hCoV-19/Brazil/GO-Cov2-DNAGYN-739/2021	1
2021-12-11	EPI_ISL_7795619	hCoV-19/Brazil/MG-FUNED-210815002477/2021	5
2021-12-11	EPI_ISL_7795674	hCoV-19/Brazil/MG-FUNED_210815002480/2021	2
2021-12-10	EPI_ISL_8012387	hCoV-19/Brazil/MG-FUNED_311009802/2021	7
2021-12-16	EPI_ISL_8012395	hCoV-19/Brazil/MG-FUNED_311019432/2021	6
2021-12-15	EPI_ISL_8012390	hCoV-19/Brazil/MG-FUNED_311024755/2021	7
2021-12-15	EPI_ISL_8012391	hCoV-19/Brazil/MG-FUNED_311024759/2021	5
2021-12-17	EPI_ISL_8012394	hCoV-19/Brazil/MG-FUNED_311024776/2021	9
2021-12-13	EPI_ISL_8013188	hCoV-19/Brazil/RJ-FIOCRUZ-63591/2021	2
2021-12-01	EPI_ISL_7309168	hCoV-19/Brazil/RS-CEVS-112472/2021	1
2021-12-14	EPI_ISL_8266423	hCoV-19/Brazil/SC-FIOCRUZ-65115/2021	5
2021-12-15	EPI_ISL_8266400	hCoV-19/Brazil/SC-FIOCRUZ-65116/2021	5
2021-12-15	EPI_ISL_8266420	hCoV-19/Brazil/SC-FIOCRUZ-65118/2021	4
2021-12-14	EPI_ISL_8266399	hCoV-19/Brazil/SC-FIOCRUZ-65119/2021	3
2021-12-15	EPI_ISL_8266409	hCoV-19/Brazil/SC-FIOCRUZ-65120/2021	4
2021-12-15	EPI_ISL_8266407	hCoV-19/Brazil/SC-FIOCRUZ-65121/2021	5
2021-12-16	EPI_ISL_8266408	hCoV-19/Brazil/SC-FIOCRUZ-65123/2021	4
2021-12-16	EPI_ISL_8266415	hCoV-19/Brazil/SC-FIOCRUZ-65124/2021	4
2021-12-16	EPI_ISL_8266422	hCoV-19/Brazil/SC-FIOCRUZ-65125/2021	5
2021-12-16	EPI_ISL_8266412	hCoV-19/Brazil/SC-FIOCRUZ-65126/2021	4
2021-12-16	EPI_ISL_8266384	hCoV-19/Brazil/SC-FIOCRUZ-65131/2021	4
2021-12-16	EPI_ISL_8266402	hCoV-19/Brazil/SC-FIOCRUZ-65133/2021	4
2021-12-16	EPI_ISL_8266413	hCoV-19/Brazil/SC-FIOCRUZ-65134/2021	4
2021-12-16	EPI_ISL_8266401	hCoV-19/Brazil/SC-FIOCRUZ-65137/2021	4
2021-12-15	EPI_ISL_8266390	hCoV-19/Brazil/SC-FIOCRUZ-65138/2021	4
2021-12-13	EPI_ISL_8266398	hCoV-19/Brazil/SC-FIOCRUZ-65140/2021	4
2021-12-13	EPI_ISL_8266419	hCoV-19/Brazil/SC-FIOCRUZ-65141/2021	5
2021-12-13	EPI_ISL_8266391	hCoV-19/Brazil/SC-FIOCRUZ-65142/2021	3
2021-12-14	EPI_ISL_8266393	hCoV-19/Brazil/SC-FIOCRUZ-65144/2021	3
2021-12-14	EPI_ISL_8266406	hCoV-19/Brazil/SC-FIOCRUZ-65145/2021	4
2021-12-13	EPI_ISL_8266404	hCoV-19/Brazil/SC-FIOCRUZ-65147/2021	4
2021-12-13	EPI_ISL_8266414	hCoV-19/Brazil/SC-FIOCRUZ-65148/2021	4
2021-12-13	EPI_ISL_8266392	hCoV-19/Brazil/SC-FIOCRUZ-65149/2021	3
2021-12-14	EPI_ISL_8266405	hCoV-19/Brazil/SC-FIOCRUZ-65151/2021	4
2021-12-11	EPI_ISL_8124025	hCoV-19/Brazil/SC-NVBS11058GENOV701802273226/2021	4
2021-12-16	EPI_ISL_8082289	hCoV-19/Brazil/SP-BT2021121701/2021	3
2021-12-14	EPI_ISL_8082284	hCoV-19/Brazil/SP-BT55955/2021	1
2021-12-16	EPI_ISL_8082285	hCoV-19/Brazil/SP-BT56049/2021	2
2021-12-07	EPI_ISL_7473154	hCoV-19/Brazil/SP-HIAE-ID1022/2021	2
2021-12-10	EPI_ISL_7699339	hCoV-19/Brazil/SP-HIAE-ID1023/2021	1
2021-12-07	EPI_ISL_7699342	hCoV-19/Brazil/SP-HIAE-ID1024/2021	1
2021-12-11	EPI_ISL_7699344	hCoV-19/Brazil/SP-HIAE-ID1025/2021	1
2021-12-08	EPI_ISL_7699349	hCoV-19/Brazil/SP-HIAE-ID1027/2021	1
2021-12-08	EPI_ISL_7699351	hCoV-19/Brazil/SP-HIAE-ID1028/2021	1
2021-12-07	EPI_ISL_7699353	hCoV-19/Brazil/SP-HIAE-ID1029/2021	1
2021-12-14	EPI_ISL_7963778	hCoV-19/Brazil/SP-HIAE-ID1030/2021	3
2021-12-18	EPI_ISL_8151799	hCoV-19/Brazil/SP-HIAE-ID1034/2021	0
2021-12-21	EPI_ISL_8151800	hCoV-19/Brazil/SP-HIAE-ID1035/2021	4
2021-12-20	EPI_ISL_8151801	hCoV-19/Brazil/SP-HIAE-ID1036/2021	3
2021-12-15	EPI_ISL_8151802	hCoV-19/Brazil/SP-HIAE-ID1037/2021	4
2021-12-16	EPI_ISL_8151803	hCoV-19/Brazil/SP-HIAE-ID1038/2021	3
2021-12-21	EPI_ISL_8151804	hCoV-19/Brazil/SP-HIAE-ID1039/2021	1
2021-12-16	EPI_ISL_8151805	hCoV-19/Brazil/SP-HIAE-ID1040/2021	2
2021-12-21	EPI_ISL_8151807	hCoV-19/Brazil/SP-HIAE-ID1042/2021	3
2021-12-21	EPI_ISL_8151809	hCoV-19/Brazil/SP-HIAE-ID1044/2021	3
2021-11-25	EPI_ISL_6901960	hCoV-19/Brazil/SP-HIAE-ID989/2021	0
2021-11-25	EPI_ISL_6901961	hCoV-19/Brazil/SP-HIAE-ID990/2021	0
2021-12-04	EPI_ISL_7550075	hCoV-19/Brazil/SP-IAL-6830/2021	1
2021-12-14	EPI_ISL_8026941	hCoV-19/Brazil/SP-IAL-7577/2021	10
2021-12-10	EPI_ISL_8023725	hCoV-19/Brazil/SP-IAL-7587/2021	8
2021-12-14	EPI_ISL_8170650	hCoV-19/Brazil/SP-IAL-7601R/2021	3
2021-12-01	EPI_ISL_7649952	hCoV-19/Brazil/SP-IB_143725/2021	2
2021-12-09	EPI_ISL_7779341	hCoV-19/Brazil/SP-IB_143823/2021	1
2021-12-06	EPI_ISL_7779342	hCoV-19/Brazil/SP-IB_143824/2021	2
2021-12-06	EPI_ISL_7779340	hCoV-19/Brazil/SP-IB_143825/2021	3
2021-12-08	EPI_ISL_7883750	hCoV-19/Brazil/SP-IB_144206/2021	2
2021-12-07	EPI_ISL_7883751	hCoV-19/Brazil/SP-IB_144207/2021	3
2021-12-06	EPI_ISL_7883752	hCoV-19/Brazil/SP-IB_144208/2021	2
2021-12-14	EPI_ISL_8184778	hCoV-19/Brazil/SP-IB_145054/2021	1
2021-12-13	EPI_ISL_8184781	hCoV-19/Brazil/SP-IB_145057/2021	1
2021-12-14	EPI_ISL_8184784	hCoV-19/Brazil/SP-IB_145060/2021	2
2021-12-15	EPI_ISL_8184786	hCoV-19/Brazil/SP-IB_145062/2021	1
2021-12-15	EPI_ISL_8184787	hCoV-19/Brazil/SP-IB_145063/2021	1
2021-12-13	EPI_ISL_8184788	hCoV-19/Brazil/SP-IB_145064/2021	1
2021-12-14	EPI_ISL_8184789	hCoV-19/Brazil/SP-IB_145065/2021	2
2021-12-13	EPI_ISL_8184790	hCoV-19/Brazil/SP-IB_145066/2021	2
2021-12-15	EPI_ISL_8184791	hCoV-19/Brazil/SP-IB_145067/2021	3
2021-12-14	EPI_ISL_8184793	hCoV-19/Brazil/SP-IB_145069/2021	1
2021-12-15	EPI_ISL_8184800	hCoV-19/Brazil/SP-IB_145076/2021	4
2021-12-09	EPI_ISL_8184801	hCoV-19/Brazil/SP-IB_145077/2021	2
2021-12-16	EPI_ISL_8184802	hCoV-19/Brazil/SP-IB_145078/2021	1
2021-12-13	EPI_ISL_8184805	hCoV-19/Brazil/SP-IB_145081/2021	2
2021-12-13	EPI_ISL_8184806	hCoV-19/Brazil/SP-IB_145082/2021	1
2021-12-13	EPI_ISL_8184807	hCoV-19/Brazil/SP-IB_145083/2021	1
2021-12-15	EPI_ISL_8184809	hCoV-19/Brazil/SP-IB_145085/2021	4
2021-12-15	EPI_ISL_8184810	hCoV-19/Brazil/SP-IB_145086/2021	1
2021-12-14	EPI_ISL_8184811	hCoV-19/Brazil/SP-IB_145087/2021	1
2021-12-14	EPI_ISL_8184812	hCoV-19/Brazil/SP-IB_145088/2021	1
2021-12-15	EPI_ISL_8184813	hCoV-19/Brazil/SP-IB_145089/2021	1
2021-12-15	EPI_ISL_8184815	hCoV-19/Brazil/SP-IB_145091/2021	3
2021-12-15	EPI_ISL_8184816	hCoV-19/Brazil/SP-IB_145092/2021	4
2021-12-15	EPI_ISL_8184817	hCoV-19/Brazil/SP-IB_145093/2021	1
2021-12-15	EPI_ISL_8184818	hCoV-19/Brazil/SP-IB_145094/2021	2
2021-12-13	EPI_ISL_8184821	hCoV-19/Brazil/SP-IB_145097/2021	1
2021-12-13	EPI_ISL_8184822	hCoV-19/Brazil/SP-IB_145098/2021	1
2021-12-15	EPI_ISL_8184825	hCoV-19/Brazil/SP-IB_145101/2021	1
2021-12-15	EPI_ISL_8184826	hCoV-19/Brazil/SP-IB_145102/2021	1
2021-12-14	EPI_ISL_8184827	hCoV-19/Brazil/SP-IB_145103/2021	1
2021-12-13	EPI_ISL_8184828	hCoV-19/Brazil/SP-IB_145104/2021	2
2021-12-12	EPI_ISL_8184830	hCoV-19/Brazil/SP-IB_145106/2021	0
2021-12-15	EPI_ISL_8184832	hCoV-19/Brazil/SP-IB_145108/2021	1
2021-12-14	EPI_ISL_8184836	hCoV-19/Brazil/SP-IB_145112/2021	1
2021-12-14	EPI_ISL_8184837	hCoV-19/Brazil/SP-IB_145113/2021	1
2021-12-14	EPI_ISL_8184838	hCoV-19/Brazil/SP-IB_145114/2021	1
2021-12-13	EPI_ISL_8184839	hCoV-19/Brazil/SP-IB_145115/2021	3
2021-12-15	EPI_ISL_8149454	hCoV-19/Brazil/SP-IB_SEQ18923/2021	2
2021-12-17	EPI_ISL_8149382	hCoV-19/Brazil/SP-IB_SEQ18979/2021	3
2021-12-13	EPI_ISL_7898479	hCoV-19/Brazil/SP-IB_SEQ23496/2021	2
2021-12-13	EPI_ISL_7898477	hCoV-19/Brazil/SP-IB_SEQ23498/2021	2
2021-12-18	EPI_ISL_8149381	hCoV-19/Brazil/SP-IB_SEQ25162/2021	2
2021-12-18	EPI_ISL_8149413	hCoV-19/Brazil/SP-IB_SEQ25171/2021	2
2021-12-13	EPI_ISL_8124027	hCoV-19/Brazil/SP-NVBS11055GENOV210002572445/2021	1
2021-12-12	EPI_ISL_8124028	hCoV-19/Brazil/SP-NVBS11056GENOV210002571967/2021	2
2021-12-19	EPI_ISL_8119586	hCoV-19/Brunei/15412/2021	5
2021-12-12	EPI_ISL_7671520	hCoV-19/Cambodia/892056/2021	3
2021-12-18	EPI_ISL_7834699	hCoV-19/Cambodia/894324/2021	2
2021-12-24	EPI_ISL_8159766	hCoV-19/Cambodia/897399/2021	4
2021-12-24	EPI_ISL_8159767	hCoV-19/Cambodia/897840/2021	2
2021-12-24	EPI_ISL_8159768	hCoV-19/Cambodia/897842/2021	2
2021-12-24	EPI_ISL_8159769	hCoV-19/Cambodia/898135/2021	3
2021-12-25	EPI_ISL_8159770	hCoV-19/Cambodia/898184/2021	3
2021-12-25	EPI_ISL_8159776	hCoV-19/Cambodia/898190/2021	2
2021-12-25	EPI_ISL_8159777	hCoV-19/Cambodia/898191/2021	3
2021-12-25	EPI_ISL_8159778	hCoV-19/Cambodia/898193/2021	2
2021-12-03	EPI_ISL_7738578	hCoV-19/Canada/AB-ABPHL-44271/2021	6
2021-12-10	EPI_ISL_7883374	hCoV-19/Canada/AB-ABPHL-44753/2021	1
2021-11-26	EPI_ISL_7334880	hCoV-19/Canada/ON-PHL-21-41505/2021	1
2021-12-06	EPI_ISL_7872463	hCoV-19/Canada/ON-PHL-21-44670/2021	2
2021-12-06	EPI_ISL_7872472	hCoV-19/Canada/ON-PHL-21-44679/2021	1
2021-12-06	EPI_ISL_7872493	hCoV-19/Canada/ON-PHL-21-44702/2021	5
2021-12-04	EPI_ISL_7872529	hCoV-19/Canada/ON-PHL-21-45010/2021	1
2021-12-07	EPI_ISL_7872561	hCoV-19/Canada/ON-PHL-21-45437/2021	1
2021-12-08	EPI_ISL_7872590	hCoV-19/Canada/ON-PHL-21-45468/2021	1
2021-12-05	EPI_ISL_7872607	hCoV-19/Canada/ON-PHL-21-45485/2021	1
2021-12-09	EPI_ISL_7872610	hCoV-19/Canada/ON-PHL-21-45488/2021	1
2021-12-08	EPI_ISL_7872671	hCoV-19/Canada/ON-PHL-21-45555/2021	2
2021-12-09	EPI_ISL_7872697	hCoV-19/Canada/ON-PHL-21-45582/2021	1
2021-12-08	EPI_ISL_7872701	hCoV-19/Canada/ON-PHL-21-45586/2021	1
2021-12-09	EPI_ISL_7872715	hCoV-19/Canada/ON-PHL-21-45600/2021	3
2021-12-09	EPI_ISL_7872752	hCoV-19/Canada/ON-PHL-21-45722/2021	1
2021-12-10	EPI_ISL_7872764	hCoV-19/Canada/ON-PHL-21-45734/2021	1
2021-12-09	EPI_ISL_7872786	hCoV-19/Canada/ON-PHL-21-45756/2021	3
2021-12-07	EPI_ISL_8027373	hCoV-19/Canada/ON-PHL-21-45788/2021	1
2021-12-09	EPI_ISL_8027332	hCoV-19/Canada/ON-PHL-21-45791/2021	3
2021-12-11	EPI_ISL_8027341	hCoV-19/Canada/ON-PHL-21-45830/2021	4
2021-12-10	EPI_ISL_7985372	hCoV-19/Canada/un-UB-KSL-04393/2021	3
2021-12-12	EPI_ISL_8187495	hCoV-19/Chile/RM-192314/2021	2
2021-12-12	EPI_ISL_8187537	hCoV-19/Chile/RM-193203/2021	2
2021-12-14	EPI_ISL_8187592	hCoV-19/Chile/RM-194270/2021	2
2021-12-14	EPI_ISL_8187597	hCoV-19/Chile/RM-194275/2021	2
2021-12-15	EPI_ISL_8187626	hCoV-19/Chile/RM-194477/2021	5
2021-12-16	EPI_ISL_8187802	hCoV-19/Chile/RM-194936/2021	2
2021-12-20	EPI_ISL_8187963	hCoV-19/Chile/RM-195950/2021	3
2021-12-19	EPI_ISL_8187966	hCoV-19/Chile/RM-195953/2021	3
2021-12-17	EPI_ISL_8187973	hCoV-19/Chile/RM-195961/2021	2
2021-12-21	EPI_ISL_8187759	hCoV-19/Chile/RM-196857/2021	1
2021-12-14	EPI_ISL_8187593	hCoV-19/Chile/VS-194271/2021	4
2021-12-13	EPI_ISL_8035474	hCoV-19/Colombia/BOL-UNIMOL-VG-206/2021	2
2021-12-22	EPI_ISL_8266697	hCoV-19/Congo/FCRM-162-A16/2021	1
2021-12-28	EPI_ISL_8266699	hCoV-19/Congo/FCRM-164-A20/2021	3
2021-12-28	EPI_ISL_8266701	hCoV-19/Congo/FCRM-166-A27/2021	2
2021-12-17	EPI_ISL_8260265	hCoV-19/CostaRica/INC-2364-724441/2021	4
2021-12-19	EPI_ISL_8260266	hCoV-19/CostaRica/INC-2366-724448/2021	1
2021-12-20	EPI_ISL_8260268	hCoV-19/CostaRica/INC-2368-724450/2021	4
2021-12-06	EPI_ISL_7635857	hCoV-19/Croatia/HZJZ-1002/2021	3
2021-12-09	EPI_ISL_7892508	hCoV-19/Croatia/HZJZ-1005/2021	1
2021-12-11	EPI_ISL_7897800	hCoV-19/Croatia/HZJZ-1009/2021	1
2021-12-19	EPI_ISL_8062150	hCoV-19/CzechRepublic/CSQ4221/2021	6
2021-12-20	EPI_ISL_8062151	hCoV-19/CzechRepublic/CSQ4222/2021	5
2021-12-20	EPI_ISL_8062154	hCoV-19/CzechRepublic/CSQ4225/2021	6
2021-12-13	EPI_ISL_7870427	hCoV-19/CzechRepublic/FNHK-Ps-001902/2021	0
2021-12-20	EPI_ISL_8208102	hCoV-19/CzechRepublic/FNHK-Ps-002057/2021	3
2021-11-26	EPI_ISL_7728494	hCoV-19/CzechRepublic/KNL_2021-110119140/2021_p2	1
2021-12-20	EPI_ISL_8174069	hCoV-19/CzechRepublic/KNL_2021-120171632/2021	4
2021-12-06	EPI_ISL_7732167	hCoV-19/Denmark/DCGC-267538/2021	6
2021-12-12	EPI_ISL_8053855	hCoV-19/Denmark/DCGC-283234/2021	1
2021-12-19	EPI_ISL_8138514	hCoV-19/Denmark/DCGC-286457/2021	7
2021-12-15	EPI_ISL_8249957	hCoV-19/Denmark/DCGC-289101/2021	2
2021-12-11	EPI_ISL_7747189	hCoV-19/Ecuador/INSPI-60923/2021	2
2021-12-07	EPI_ISL_8011696	hCoV-19/Ecuador/NIC-INSPI-61089/2021	1
2021-12-15	EPI_ISL_8011767	hCoV-19/Ecuador/NIC-INSPI-7208185/2021	2
2021-12-15	EPI_ISL_8011766	hCoV-19/Ecuador/NIC-INSPI-7209434/2021	1
2021-12-16	EPI_ISL_8011765	hCoV-19/Ecuador/NIC-INSPI-7209447/2021	4
2021-12-15	EPI_ISL_8011762	hCoV-19/Ecuador/NIC-INSPI-7211201/2021	5
2021-12-15	EPI_ISL_8011754	hCoV-19/Ecuador/NIC-INSPI-7213136/2021	4
2021-12-15	EPI_ISL_8011753	hCoV-19/Ecuador/NIC-INSPI-7213837/2021	1
2021-12-16	EPI_ISL_8011750	hCoV-19/Ecuador/NIC-INSPI-7214608/2021	3
2021-12-16	EPI_ISL_8011749	hCoV-19/Ecuador/NIC-INSPI-7215205/2021	4
2021-12-15	EPI_ISL_8183491	hCoV-19/Ecuador/USFQ-2450/2021	0
2021-12-09	EPI_ISL_7952324	hCoV-19/Egypt/ARMY-RLEUH/Omi058-2021	2
2021-12-03	EPI_ISL_7536603	hCoV-19/England/ALDP-2D217B6/2021	2
2021-12-16	EPI_ISL_8046660	hCoV-19/England/ALDP-2F04B24/2021	1
2021-12-18	EPI_ISL_8073893	hCoV-19/England/ALDP-2F24D37/2021	4
2021-12-22	EPI_ISL_8277297	hCoV-19/England/ALDP-2FFE361/2021	2
2021-12-17	EPI_ISL_8072583	hCoV-19/England/BRBR-2F24283/2021	1
2021-12-17	EPI_ISL_8072842	hCoV-19/England/BRBR-2F245A8/2021	4
2021-12-16	EPI_ISL_8088007	hCoV-19/England/BRBR-2F3FC3C/2021	1
2021-11-26	EPI_ISL_7142185	hCoV-19/England/HSLL-2C2D733/2021	1
2021-12-20	EPI_ISL_8104164	hCoV-19/England/HSLL-2F8EEA1/2021	2
2021-12-16	EPI_ISL_8103644	hCoV-19/England/LSPA-2F8BB43/2021	3
2021-12-19	EPI_ISL_8194834	hCoV-19/England/LSPA-2FA2117/2021	0
2021-12-10	EPI_ISL_7759995	hCoV-19/England/MILK-2E0783A/2021	1
2021-12-13	EPI_ISL_7896755	hCoV-19/England/MILK-2E71859/2021	3
2021-12-11	EPI_ISL_7969533	hCoV-19/England/MILK-2E96C43/2021	3
2021-12-13	EPI_ISL_7993928	hCoV-19/England/MILK-2ED4229/2021	2
2021-12-15	EPI_ISL_8050313	hCoV-19/England/MILK-2EFCFF7/2021	2
2021-12-15	EPI_ISL_8039567	hCoV-19/England/MILK-2F0E8AB/2021	2
2021-12-16	EPI_ISL_8071441	hCoV-19/England/MILK-2F1A5D2/2021	3
2021-12-15	EPI_ISL_8040528	hCoV-19/England/MILK-2F20A70/2021	6
2021-12-19	EPI_ISL_8100900	hCoV-19/England/MILK-2F7DC05/2021	1
2021-12-19	EPI_ISL_8100889	hCoV-19/England/MILK-2F866ED/2021	2
2021-12-19	EPI_ISL_8101697	hCoV-19/England/MILK-2F8AAB0/2021	1
2021-12-20	EPI_ISL_8140656	hCoV-19/England/MILK-2F94CBD/2021	4
2021-12-20	EPI_ISL_8236771	hCoV-19/England/MILK-2FA9EA0/2021	2
2021-12-21	EPI_ISL_8242300	hCoV-19/England/MILK-2FB02D7/2021	5
2021-12-20	EPI_ISL_8240906	hCoV-19/England/MILK-2FB5454/2021	2
2021-12-22	EPI_ISL_8244485	hCoV-19/England/MILK-2FBA3DA/2021	3
2021-12-25	EPI_ISL_8276056	hCoV-19/England/MILK-2FED699/2021	4
2021-12-23	EPI_ISL_8275739	hCoV-19/England/MILK-2FF89CF/2021	4
2021-12-27	EPI_ISL_8273539	hCoV-19/England/MILK-3004416/2021	6
2021-12-18	EPI_ISL_8268925	hCoV-19/England/NORT-YBNSCP/2021	1
2021-12-09	EPI_ISL_7992843	hCoV-19/England/PHEC-YYBU6WT/2021	5
2021-12-23	EPI_ISL_8280359	hCoV-19/England/PLYM-2FDCFED/2021	2
2021-11-30	EPI_ISL_7201444	hCoV-19/Finland/BLY/2021	2
2021-12-01	EPI_ISL_7624156	hCoV-19/Finland/S-17070/2021	1
2021-12-01	EPI_ISL_7624213	hCoV-19/Finland/S-17071/2021	1
2021-12-10	EPI_ISL_7989763	hCoV-19/France/ARA-HCL021224225301/2021	2
2021-12-16	EPI_ISL_8121710	hCoV-19/France/ARA-HCL021224452901/2021	2
2021-12-13	EPI_ISL_7989765	hCoV-19/France/BFC-HCL021224248101/2021	1
2021-12-15	EPI_ISL_8147701	hCoV-19/France/BRE-2112538367/2021	1
2021-12-16	EPI_ISL_8258418	hCoV-19/France/BRE-2112548343/2021	1
2021-12-10	EPI_ISL_8147721	hCoV-19/France/BRE-CHUP-8600770153/2021	5
2021-12-09	EPI_ISL_8147670	hCoV-19/France/BRE-CHUP-8600774312/2021	1
2021-11-26	EPI_ISL_7678522	hCoV-19/France/CVL-CERBAHC-11754088/2021	0
2021-12-06	EPI_ISL_7898568	hCoV-19/France/CVL-CERBAHC-12871612/2021	1
2021-12-01	EPI_ISL_7989807	hCoV-19/France/CVL-CERBAHC-12947409/2021	0
2021-12-04	EPI_ISL_7898569	hCoV-19/France/GES-CERBAHC-12872361/2021	2
2021-12-11	EPI_ISL_8256067	hCoV-19/France/GES-HMN-21122200140/2021	1
2021-12-13	EPI_ISL_8256378	hCoV-19/France/GES-HMN-21122220138/2021	2
2021-12-13	EPI_ISL_8256405	hCoV-19/France/GES-HMN-21122220150/2021	2
2021-12-02	EPI_ISL_7678864	hCoV-19/France/IDF-CERBAHC-12814959/2021	1
2021-12-06	EPI_ISL_7898573	hCoV-19/France/IDF-CERBAHC-12876890/2021	3
2021-12-05	EPI_ISL_7898593	hCoV-19/France/IDF-CERBAHC-12880731/2021	4
2021-12-06	EPI_ISL_7898575	hCoV-19/France/IDF-CERBAHC-12898429/2021	2
2021-12-07	EPI_ISL_7898578	hCoV-19/France/IDF-CERBAHC-12905109/2021	3
2021-12-06	EPI_ISL_7478220	hCoV-19/France/IDF-HMN-21122061073/2021	2
2021-12-21	EPI_ISL_8256976	hCoV-19/France/IDF-HMN-21122210374/2021	2
2021-12-15	EPI_ISL_8255981	hCoV-19/France/IDF-HMN-21122210452/2021	2
2021-12-15	EPI_ISL_8255976	hCoV-19/France/IDF-HMN-21122210554/2021	2
2021-12-13	EPI_ISL_8257417	hCoV-19/France/IDF-HMN-21122210556/2021	1
2021-12-16	EPI_ISL_8256021	hCoV-19/France/IDF-HMN-21122210640/2021	3
2021-12-22	EPI_ISL_8256007	hCoV-19/France/IDF-HMN-21122220676/2021	2
2021-12-24	EPI_ISL_8257433	hCoV-19/France/IDF-HMN-21122240751/2021	3
2021-12-26	EPI_ISL_8257285	hCoV-19/France/IDF-HMN-21122260173/2021	2
2021-12-27	EPI_ISL_8257042	hCoV-19/France/IDF-HMN-21122270613/2021	1
2021-12-27	EPI_ISL_8256946	hCoV-19/France/IDF-HMN-21122270657/2021	3
2021-12-27	EPI_ISL_8256938	hCoV-19/France/IDF-HMN-21122270783/2021	1
2021-12-27	EPI_ISL_8256940	hCoV-19/France/IDF-HMN-21122271042/2021	2
2021-12-20	EPI_ISL_8256911	hCoV-19/France/NOR-HMN-21122240601/2021	5
2021-12-08	EPI_ISL_7602445	hCoV-19/France/PAC-IHU-50360/2021	2
2021-12-08	EPI_ISL_7602605	hCoV-19/France/PAC-IHU-50362/2021	1
2021-12-06	EPI_ISL_8055554	hCoV-19/France/PDL-IPP47934/2021	1
2021-12-22	EPI_ISL_8207163	hCoV-19/FrenchGuiana/IPG202101556/2021	4
2021-12-26	EPI_ISL_8207175	hCoV-19/FrenchGuiana/IPG202101569/2021	3
2021-12-16	EPI_ISL_8134779	hCoV-19/Georgia/Tb-sNGS2206/2021	4
2021-12-17	EPI_ISL_8267887	hCoV-19/Georgia/Tb-sNGS2287/2021	5
2021-12-27	EPI_ISL_8267914	hCoV-19/Georgia/Tb-sNGS2318/2021	4
2021-12-24	EPI_ISL_8247248	hCoV-19/Germany/BB-RKI-I-408745/2021	2
2021-12-02	EPI_ISL_8223784	hCoV-19/Germany/BE-RKI-I-392083/2021	4
2021-12-18	EPI_ISL_8235027	hCoV-19/Germany/BE-RKI-I-403845/2021	0
2021-12-29	EPI_ISL_8245928	hCoV-19/Germany/BE-RKI-I-407869/2021	1
2021-12-15	EPI_ISL_8226041	hCoV-19/Germany/BW-RKI-I-395420/2021	2
2021-12-12	EPI_ISL_8226061	hCoV-19/Germany/BW-RKI-I-395440/2021	4
2021-12-16	EPI_ISL_8226806	hCoV-19/Germany/BW-RKI-I-397267/2021	3
2021-12-16	EPI_ISL_8234756	hCoV-19/Germany/BW-RKI-I-402407/2021	1
2021-12-21	EPI_ISL_8242830	hCoV-19/Germany/BW-RKI-I-406876/2021	1
2021-11-27	EPI_ISL_7590775	hCoV-19/Germany/BY-MVP-000009713/2021	1
2021-12-13	EPI_ISL_7808190	hCoV-19/Germany/BY-MVP-000010417/2021	1
2021-12-06	EPI_ISL_7754756	hCoV-19/Germany/BY-RKI-I-371605/2021	2
2021-12-15	EPI_ISL_8225211	hCoV-19/Germany/BY-RKI-I-394319/2021	4
2021-12-16	EPI_ISL_8226811	hCoV-19/Germany/BY-RKI-I-397272/2021	3
2021-12-17	EPI_ISL_8235605	hCoV-19/Germany/BY-RKI-I-404174/2021	1
2021-12-21	EPI_ISL_8247562	hCoV-19/Germany/BY-RKI-I-409040/2021	4
2021-12-17	EPI_ISL_8227337	hCoV-19/Germany/HE-RKI-I-397846/2021	2
2021-12-11	EPI_ISL_8227473	hCoV-19/Germany/HE-RKI-I-397988/2021	4
2021-12-17	EPI_ISL_8227585	hCoV-19/Germany/HE-RKI-I-398106/2021	1
2021-12-12	EPI_ISL_8227603	hCoV-19/Germany/HE-RKI-I-398124/2021	5
2021-12-17	EPI_ISL_8248578	hCoV-19/Germany/HE-RKI-I-410223/2021	3
2021-12-15	EPI_ISL_8248738	hCoV-19/Germany/HE-RKI-I-410390/2021	3
2021-12-06	EPI_ISL_7759563	hCoV-19/Germany/HH-RKI-I-376321/2021	2
2021-12-08	EPI_ISL_8224820	hCoV-19/Germany/HH-RKI-I-393397/2021	1
2021-12-16	EPI_ISL_8226640	hCoV-19/Germany/HH-RKI-I-397095/2021	0
2021-12-15	EPI_ISL_8227649	hCoV-19/Germany/HH-RKI-I-398172/2021	5
2021-12-20	EPI_ISL_8237791	hCoV-19/Germany/HH-RKI-I-405213/2021	1
2021-12-17	EPI_ISL_8241873	hCoV-19/Germany/HH-RKI-I-406571/2021	1
2021-12-17	EPI_ISL_8241925	hCoV-19/Germany/HH-RKI-I-406587/2021	2
2021-12-23	EPI_ISL_8248472	hCoV-19/Germany/HH-RKI-I-410110/2021	6
2021-11-30	EPI_ISL_7431953	hCoV-19/Germany/NI-RKI-I-360673/2021	1
2021-12-20	EPI_ISL_8234783	hCoV-19/Germany/NI-RKI-I-402417/2021	1
2021-12-06	EPI_ISL_7763085	hCoV-19/Germany/NW-RKI-I-377789/2021	2
2021-12-11	EPI_ISL_7766877	hCoV-19/Germany/NW-RKI-I-380318/2021	0
2021-12-17	EPI_ISL_8228313	hCoV-19/Germany/NW-RKI-I-398877/2021	2
2021-12-14	EPI_ISL_8228318	hCoV-19/Germany/NW-RKI-I-398882/2021	1
2021-12-16	EPI_ISL_8228323	hCoV-19/Germany/NW-RKI-I-398887/2021	4
2021-12-20	EPI_ISL_8234514	hCoV-19/Germany/NW-RKI-I-402321/2021	4
2021-12-17	EPI_ISL_8234867	hCoV-19/Germany/NW-RKI-I-403775/2021	6
2021-12-20	EPI_ISL_8246561	hCoV-19/Germany/NW-RKI-I-408650/2021	4
2021-12-22	EPI_ISL_8247411	hCoV-19/Germany/NW-RKI-I-408881/2021	3
2021-12-18	EPI_ISL_8228279	hCoV-19/Germany/RP-RKI-I-398838/2021	3
2021-12-18	EPI_ISL_8231247	hCoV-19/Germany/RP-RKI-I-401190/2021	1
2021-12-15	EPI_ISL_8152501	hCoV-19/Germany/SH-ChVir26548/2021	5
2021-12-22	EPI_ISL_8239167	hCoV-19/Germany/SH-RKI-I-405730/2021	2
2021-12-16	EPI_ISL_8239288	hCoV-19/Germany/SH-RKI-I-405762/2021	1
2021-12-07	EPI_ISL_8239355	hCoV-19/Germany/SH-RKI-I-405782/2021	2
2021-12-17	EPI_ISL_8239545	hCoV-19/Germany/SH-RKI-I-405852/2021	3
2021-11-29	EPI_ISL_7750574	hCoV-19/Germany/SL-RKI-I-367936/2021	2
2021-11-22	EPI_ISL_8065962	hCoV-19/Ghana/NMIMR-NCOV-21-60355/2021	1
2021-12-07	EPI_ISL_8065967	hCoV-19/Ghana/NMIMR-NCOV-21-60738/2021	0
2021-12-07	EPI_ISL_8065970	hCoV-19/Ghana/NMIMR-NCOV-21-60761/2021	2
2021-12-08	EPI_ISL_8065973	hCoV-19/Ghana/NMIMR-NCOV-21-60813/2021	1
2021-11-10	EPI_ISL_8065959	hCoV-19/Ghana/NMIMR-RT-PUR-21-12987/2021	1
2021-11-23	EPI_ISL_6939059	hCoV-19/Ghana/TRA-2261/2021	1
2021-11-24	EPI_ISL_6939063	hCoV-19/Ghana/TRA-2284/2021	1
2021-11-24	EPI_ISL_6939051	hCoV-19/Ghana/TRA-2289/2021	2
2021-11-24	EPI_ISL_6939038	hCoV-19/Ghana/TRA-2292/2021	4
2021-11-25	EPI_ISL_6939033	hCoV-19/Ghana/TRA-2298/2021	0
2021-11-25	EPI_ISL_6939049	hCoV-19/Ghana/TRA-2299/2021	3
2021-11-25	EPI_ISL_6939054	hCoV-19/Ghana/TRA-2307/2021	0
2021-11-25	EPI_ISL_6939065	hCoV-19/Ghana/TRA-2308/2021	1
2021-11-25	EPI_ISL_6939052	hCoV-19/Ghana/TRA-2309/2021	3
2021-11-25	EPI_ISL_6939043	hCoV-19/Ghana/TRA-2311/2021	0
2021-11-25	EPI_ISL_6939035	hCoV-19/Ghana/TRA-2314/2021	1
2021-11-25	EPI_ISL_6939050	hCoV-19/Ghana/TRA-2315/2021	1
2021-11-26	EPI_ISL_6939046	hCoV-19/Ghana/TRA-2339/2021	0
2021-11-29	EPI_ISL_7220176	hCoV-19/Greece/Crete/2021	0
2021-12-07	EPI_ISL_7700012	hCoV-19/Greece/Crete189c/2021	2
2021-12-09	EPI_ISL_7485700	hCoV-19/HongKong/HK-HKPU-12478/2021	2
2021-12-19	EPI_ISL_8216400	hCoV-19/HongKong/HK-HKPU-12527/2021	4
2021-11-27	EPI_ISL_7357684	hCoV-19/HongKong/HKU-344/2021	3
2021-11-13	EPI_ISL_6590782	hCoV-19/HongKong/VM21044713-1/2021	0
2021-12-25	EPI_ISL_8189301	hCoV-19/HongKong/VM21048088/2021	2
2021-12-06	EPI_ISL_7623676	hCoV-19/India/DL-GSLLNH/2021	2
2021-12-02	EPI_ISL_7644473	hCoV-19/India/DL-GSLLNH1/2021	3
2021-11-23	EPI_ISL_7381102	hCoV-19/India/DL-ICMR-MCL_21_11514_7858/2021	4
2021-12-22	EPI_ISL_8166489	hCoV-19/India/DL-ILBS-WGS1000/2021	1
2021-12-21	EPI_ISL_8163834	hCoV-19/India/DL-ILBS-WGS1004/2021	5
2021-12-22	EPI_ISL_8166496	hCoV-19/India/DL-ILBS-WGS1010/2021	2
2021-12-21	EPI_ISL_8163835	hCoV-19/India/DL-ILBS-WGS1012/2021	2
2021-12-21	EPI_ISL_8163836	hCoV-19/India/DL-ILBS-WGS1013/2021	2
2021-12-23	EPI_ISL_8166504	hCoV-19/India/DL-ILBS-WGS1020/2021	6
2021-12-23	EPI_ISL_8166508	hCoV-19/India/DL-ILBS-WGS1024/2021	1
2021-12-23	EPI_ISL_8166517	hCoV-19/India/DL-ILBS-WGS1034/2021	9
2021-12-23	EPI_ISL_8166519	hCoV-19/India/DL-ILBS-WGS1036/2021	3
2021-12-23	EPI_ISL_8166522	hCoV-19/India/DL-ILBS-WGS1039/2021	1
2021-12-23	EPI_ISL_8166523	hCoV-19/India/DL-ILBS-WGS1040/2021	2
2021-12-23	EPI_ISL_8166525	hCoV-19/India/DL-ILBS-WGS1042/2021	5
2021-12-23	EPI_ISL_8166529	hCoV-19/India/DL-ILBS-WGS1046/2021	1
2021-12-23	EPI_ISL_8166530	hCoV-19/India/DL-ILBS-WGS1047/2021	1
2021-12-23	EPI_ISL_8166531	hCoV-19/India/DL-ILBS-WGS1048/2021	1
2021-12-23	EPI_ISL_8166533	hCoV-19/India/DL-ILBS-WGS1050/2021	3
2021-12-23	EPI_ISL_8166534	hCoV-19/India/DL-ILBS-WGS1051/2021	4
2021-12-23	EPI_ISL_8166538	hCoV-19/India/DL-ILBS-WGS1054/2021	2
2021-12-23	EPI_ISL_8166540	hCoV-19/India/DL-ILBS-WGS1056/2021	1
2021-12-23	EPI_ISL_8166541	hCoV-19/India/DL-ILBS-WGS1057/2021	1
2021-12-24	EPI_ISL_8166544	hCoV-19/India/DL-ILBS-WGS1060/2021	2
2021-12-24	EPI_ISL_8166546	hCoV-19/India/DL-ILBS-WGS1088/2021	1
2021-12-24	EPI_ISL_8166548	hCoV-19/India/DL-ILBS-WGS1090/2021	3
2021-12-24	EPI_ISL_8166549	hCoV-19/India/DL-ILBS-WGS1091/2021	0
2021-12-09	EPI_ISL_8163776	hCoV-19/India/DL-ILBS-WGS804/2021	6
2021-12-11	EPI_ISL_8163848	hCoV-19/India/DL-ILBS-WGS889/2021	3
2021-12-20	EPI_ISL_8166560	hCoV-19/India/DL-ILBS-WGS925/2021	3
2021-12-20	EPI_ISL_8166561	hCoV-19/India/DL-ILBS-WGS926/2021	3
2021-12-20	EPI_ISL_8166565	hCoV-19/India/DL-ILBS-WGS930/2021	8
2021-12-16	EPI_ISL_8163867	hCoV-19/India/DL-ILBS-WGS933/2021	5
2021-12-20	EPI_ISL_8166577	hCoV-19/India/DL-ILBS-WGS949/2021	3
2021-12-20	EPI_ISL_8166578	hCoV-19/India/DL-ILBS-WGS950/2021	3
2021-12-21	EPI_ISL_8166587	hCoV-19/India/DL-ILBS-WGS966/2021	0
2021-12-21	EPI_ISL_8166590	hCoV-19/India/DL-ILBS-WGS970/2021	3
2021-12-21	EPI_ISL_8166591	hCoV-19/India/DL-ILBS-WGS971/2021	2
2021-12-21	EPI_ISL_8166592	hCoV-19/India/DL-ILBS-WGS972/2021	3
2021-12-21	EPI_ISL_8166593	hCoV-19/India/DL-ILBS-WGS973/2021	3
2021-12-21	EPI_ISL_8166594	hCoV-19/India/DL-ILBS-WGS974/2021	3
2021-12-21	EPI_ISL_8166595	hCoV-19/India/DL-ILBS-WGS975/2021	3
2021-12-21	EPI_ISL_8166596	hCoV-19/India/DL-ILBS-WGS976/2021	3
2021-12-21	EPI_ISL_8166599	hCoV-19/India/DL-ILBS-WGS979/2021	3
2021-12-21	EPI_ISL_8166602	hCoV-19/India/DL-ILBS-WGS982/2021	4
2021-12-21	EPI_ISL_8166603	hCoV-19/India/DL-ILBS-WGS983/2021	2
2021-12-22	EPI_ISL_8166605	hCoV-19/India/DL-ILBS-WGS985/2021	0
2021-12-22	EPI_ISL_8166608	hCoV-19/India/DL-ILBS-WGS990/2021	3
2021-12-22	EPI_ISL_8166609	hCoV-19/India/DL-ILBS-WGS991/2021	3
2021-12-22	EPI_ISL_8166615	hCoV-19/India/DL-ILBS-WGS998/2021	3
2021-12-21	EPI_ISL_8163873	hCoV-19/India/DL-ILBS-WGS999/2021	3
2021-12-05	EPI_ISL_7716708	hCoV-19/India/GJ-INSACOG-GBRC3139/2021	5
2021-12-08	EPI_ISL_7826332	hCoV-19/India/GJ-INSACOG-GBRC3209/2021	2
2021-12-13	EPI_ISL_7897831	hCoV-19/India/GJ-INSACOG-GBRC3290/2021	4
2021-12-15	EPI_ISL_7897805	hCoV-19/India/GJ-INSACOG-GBRC3292/2021	5
2021-12-13	EPI_ISL_7897823	hCoV-19/India/GJ-INSACOG-GBRC3293/2021	2
2021-12-15	EPI_ISL_7897824	hCoV-19/India/GJ-INSACOG-GBRC3294/2021	4
2021-12-14	EPI_ISL_7952263	hCoV-19/India/GJ-INSACOG-GBRC3327/2021	3
2021-12-17	EPI_ISL_8056782	hCoV-19/India/GJ-INSACOG-GBRC3347/2021	4
2021-12-17	EPI_ISL_8056788	hCoV-19/India/GJ-INSACOG-GBRC3353/2021	2
2021-12-18	EPI_ISL_8056790	hCoV-19/India/GJ-INSACOG-GBRC3355/2021	2
2021-11-30	EPI_ISL_8108994	hCoV-19/India/GJ-INSACOG-GBRC3393/2021	2
2021-12-05	EPI_ISL_8108997	hCoV-19/India/GJ-INSACOG-GBRC3396/2021	2
2021-12-05	EPI_ISL_8108999	hCoV-19/India/GJ-INSACOG-GBRC3398/2021	2
2021-12-11	EPI_ISL_8109017	hCoV-19/India/GJ-INSACOG-GBRC3416/2021	2
2021-12-13	EPI_ISL_8109029	hCoV-19/India/GJ-INSACOG-GBRC3428/2021	4
2021-12-19	EPI_ISL_8109040	hCoV-19/India/GJ-INSACOG-GBRC3439/2021	4
2021-12-17	EPI_ISL_8109042	hCoV-19/India/GJ-INSACOG-GBRC3441/2021	3
2021-12-15	EPI_ISL_8109043	hCoV-19/India/GJ-INSACOG-GBRC3442/2021	3
2021-12-15	EPI_ISL_8109044	hCoV-19/India/GJ-INSACOG-GBRC3443/2021	3
2021-12-15	EPI_ISL_8119488	hCoV-19/India/GJ-INSACOG-GBRC3491/2021	2
2021-12-15	EPI_ISL_8119505	hCoV-19/India/GJ-INSACOG-GBRC3493/2021	1
2021-12-14	EPI_ISL_8119487	hCoV-19/India/GJ-INSACOG-GBRC3494/2021	1
2021-12-21	EPI_ISL_8119506	hCoV-19/India/GJ-INSACOG-GBRC3506/2021	3
2021-12-19	EPI_ISL_8119489	hCoV-19/India/GJ-INSACOG-GBRC3508/2021	3
2021-12-17	EPI_ISL_8142228	hCoV-19/India/GJ-INSACOG-GBRC3514/2021	2
2021-12-19	EPI_ISL_8142227	hCoV-19/India/GJ-INSACOG-GBRC3516/2021	5
2021-12-20	EPI_ISL_8142226	hCoV-19/India/GJ-INSACOG-GBRC3520/2021	1
2021-12-23	EPI_ISL_8142224	hCoV-19/India/GJ-INSACOG-GBRC3526/2021	7
2021-12-20	EPI_ISL_8142223	hCoV-19/India/GJ-INSACOG-GBRC3530/2021	3
2021-12-21	EPI_ISL_8142222	hCoV-19/India/GJ-INSACOG-GBRC3532/2021	0
2021-12-21	EPI_ISL_8142221	hCoV-19/India/GJ-INSACOG-GBRC3533/2021	1
2021-12-21	EPI_ISL_8142220	hCoV-19/India/GJ-INSACOG-GBRC3534/2021	0
2021-12-20	EPI_ISL_8142219	hCoV-19/India/GJ-INSACOG-GBRC3535/2021	1
2021-12-22	EPI_ISL_8142218	hCoV-19/India/GJ-INSACOG-GBRC3536/2021	4
2021-12-21	EPI_ISL_8142217	hCoV-19/India/GJ-INSACOG-GBRC3539/2021	4
2021-12-22	EPI_ISL_8142216	hCoV-19/India/GJ-INSACOG-GBRC3541/2021	1
2021-12-14	EPI_ISL_8190548	hCoV-19/India/GJ-INSACOG-GBRC3543/2021	5
2021-12-17	EPI_ISL_8190565	hCoV-19/India/GJ-INSACOG-GBRC3553/2021	5
2021-12-24	EPI_ISL_8190566	hCoV-19/India/GJ-INSACOG-GBRC3562/2021	1
2021-12-23	EPI_ISL_8190567	hCoV-19/India/GJ-INSACOG-GBRC3563/2021	2
2021-12-22	EPI_ISL_8190559	hCoV-19/India/GJ-INSACOG-GBRC3564/2021	6
2021-12-22	EPI_ISL_8190573	hCoV-19/India/GJ-INSACOG-GBRC3565/2021	2
2021-12-22	EPI_ISL_8190554	hCoV-19/India/GJ-INSACOG-GBRC3566/2021	1
2021-12-23	EPI_ISL_8190568	hCoV-19/India/GJ-INSACOG-GBRC3567/2021	3
2021-12-23	EPI_ISL_8190569	hCoV-19/India/GJ-INSACOG-GBRC3568/2021	5
2021-12-23	EPI_ISL_8190570	hCoV-19/India/GJ-INSACOG-GBRC3569/2021	5
2021-12-25	EPI_ISL_8190571	hCoV-19/India/GJ-INSACOG-GBRC3570/2021	3
2021-12-23	EPI_ISL_8190572	hCoV-19/India/GJ-INSACOG-GBRC3571/2021	6
2021-12-13	EPI_ISL_8190624	hCoV-19/India/GJ-INSACOG-GBRC3579/2021	1
2021-12-14	EPI_ISL_8190637	hCoV-19/India/GJ-INSACOG-GBRC3593/2021	5
2021-12-15	EPI_ISL_8190647	hCoV-19/India/GJ-INSACOG-GBRC3603/2021	3
2021-11-20	EPI_ISL_6963510	hCoV-19/India/KA-RF-NCBS-Bengaluru-RFNB-1101/2021	1
2021-12-02	EPI_ISL_8285588	hCoV-19/India/KA-RFNB-1505/2021	1
2021-12-12	EPI_ISL_8285583	hCoV-19/India/KA-RFNB-1547/2021	2
2021-12-04	EPI_ISL_8285586	hCoV-19/India/KA-RFNB-1552/2021	2
2021-12-16	EPI_ISL_8285615	hCoV-19/India/KA-RFNB-1566/2021	0
2021-12-16	EPI_ISL_8285616	hCoV-19/India/KA-RFNB-1567/2021	1
2021-12-16	EPI_ISL_8285617	hCoV-19/India/KA-RFNB-1568/2021	1
2021-12-13	EPI_ISL_8189235	hCoV-19/India/MH-BJCOG_561/2021	1
2021-12-07	EPI_ISL_8038371	hCoV-19/India/MH-INSACOG_RF-NCL-2157/2021	3
2021-12-04	EPI_ISL_7986436	hCoV-19/India/MH-KasturbaMCGM-ICMR-INSACOG-WG1667/2021	5
2021-12-03	EPI_ISL_7986438	hCoV-19/India/MH-KasturbaMCGM-ICMR-INSACOG-WG1669/2021	6
2021-12-04	EPI_ISL_7986439	hCoV-19/India/MH-KasturbaMCGM-ICMR-INSACOG-WG1670/2021	4
2021-12-04	EPI_ISL_7986440	hCoV-19/India/MH-KasturbaMCGM-ICMR-INSACOG-WG1671/2021	4
2021-12-03	EPI_ISL_7986441	hCoV-19/India/MH-KasturbaMCGM-ICMR-INSACOG-WG1672/2021	8
2021-12-17	EPI_ISL_8097103	hCoV-19/India/MH-RFIP06446/2021	2
2021-12-16	EPI_ISL_8097104	hCoV-19/India/MH-RFIP06447/2021	2
2021-12-17	EPI_ISL_8097105	hCoV-19/India/MH-RFIP06450/2021	1
2021-12-18	EPI_ISL_8097106	hCoV-19/India/MH-RFIP06452/2021	2
2021-12-17	EPI_ISL_8097107	hCoV-19/India/MH-RFIP06453/2021	2
2021-12-12	EPI_ISL_7674647	hCoV-19/India/TG-CDFD-MMG-18/2021	2
2021-12-12	EPI_ISL_7674648	hCoV-19/India/TG-CDFD-MMG-19/2021	2
2021-12-13	EPI_ISL_7748092	hCoV-19/India/TG-CDFD-MMG-23/2021	4
2021-12-15	EPI_ISL_7748094	hCoV-19/India/TG-CDFD-MMG-25/2021	2
2021-12-14	EPI_ISL_7748096	hCoV-19/India/TG-CDFD-MMG-27/2021	3
2021-12-15	EPI_ISL_7868360	hCoV-19/India/TG-CDFD-MMG-31/2021	2
2021-12-15	EPI_ISL_7868361	hCoV-19/India/TG-CDFD-MMG-33/2021	3
2021-12-16	EPI_ISL_7868364	hCoV-19/India/TG-CDFD-MMG-36/2021	3
2021-12-20	EPI_ISL_8131166	hCoV-19/India/TG-CDFD-MMG53/2021	1
2021-12-20	EPI_ISL_8131168	hCoV-19/India/TG-CDFD-MMG55/2021	1
2021-12-20	EPI_ISL_8131169	hCoV-19/India/TG-CDFD-MMG56/2021	1
2021-12-20	EPI_ISL_8131170	hCoV-19/India/TG-CDFD-MMG57/2021	2
2021-12-20	EPI_ISL_8131172	hCoV-19/India/TG-CDFD-MMG59/2021	1
2021-12-14	EPI_ISL_7864703	hCoV-19/India/un-LNHD1/2021	1
2021-12-14	EPI_ISL_7877297	hCoV-19/India/un-LNHD11/2021	3
2021-12-15	EPI_ISL_7889640	hCoV-19/India/un-LNHD12/2021	2
2021-12-15	EPI_ISL_7889641	hCoV-19/India/un-LNHD13/2021	3
2021-12-14	EPI_ISL_7876997	hCoV-19/India/un-LNHD2/2021	2
2021-12-14	EPI_ISL_7877006	hCoV-19/India/un-LNHD3/2021	3
2021-12-14	EPI_ISL_7877026	hCoV-19/India/un-LNHD4/2021	2
2021-12-14	EPI_ISL_7877093	hCoV-19/India/un-LNHD5/2021	1
2021-12-14	EPI_ISL_7877115	hCoV-19/India/un-LNHD6/2021	2
2021-12-14	EPI_ISL_7877191	hCoV-19/India/un-LNHD7/2021	1
2021-12-14	EPI_ISL_7877201	hCoV-19/India/un-LNHD8/2021	4
2021-12-14	EPI_ISL_7877202	hCoV-19/India/un-LNHD9/2021	4
2021-12-19	EPI_ISL_8081858	hCoV-19/Indonesia/BT-NIHRD-WGS14268/2021	5
2021-12-19	EPI_ISL_8082088	hCoV-19/Indonesia/BT-NIHRD-WGS14269/2021	6
2021-12-19	EPI_ISL_8082278	hCoV-19/Indonesia/BT-NIHRD-WGS14270/2021	6
2021-12-19	EPI_ISL_8082279	hCoV-19/Indonesia/BT-NIHRD-WGS14271/2021	3
2021-12-19	EPI_ISL_8048112	hCoV-19/Indonesia/BT-NIHRD-WGS14272/2021	4
2021-12-19	EPI_ISL_8082280	hCoV-19/Indonesia/BT-NIHRD-WGS14273/2021	3
2021-12-20	EPI_ISL_8083664	hCoV-19/Indonesia/BT-NIHRD-WGS14274/2021	4
2021-12-21	EPI_ISL_8083917	hCoV-19/Indonesia/BT-NIHRD-WGS14531/2021	4
2021-12-21	EPI_ISL_8083918	hCoV-19/Indonesia/BT-NIHRD-WGS14533/2021	4
2021-12-21	EPI_ISL_8083923	hCoV-19/Indonesia/BT-NIHRD-WGS14535/2021	4
2021-12-21	EPI_ISL_8083924	hCoV-19/Indonesia/BT-NIHRD-WGS14536/2021	4
2021-12-21	EPI_ISL_8083929	hCoV-19/Indonesia/BT-NIHRD-WGS14539/2021	4
2021-12-21	EPI_ISL_8083930	hCoV-19/Indonesia/BT-NIHRD-WGS14543/2021	4
2021-12-21	EPI_ISL_8083932	hCoV-19/Indonesia/BT-NIHRD-WGS14545/2021	4
2021-12-22	EPI_ISL_8083933	hCoV-19/Indonesia/BT-NIHRD-WGS14617/2021	4
2021-12-23	EPI_ISL_8185472	hCoV-19/Indonesia/BT-NIHRD-WGS14647/2021	1
2021-12-28	EPI_ISL_8284092	hCoV-19/Indonesia/JI-GS-ITD-53174NT/2021	2
2021-12-19	EPI_ISL_8131153	hCoV-19/Indonesia/JK-GS-GSILab-842477/2021	1
2021-12-08	EPI_ISL_7714423	hCoV-19/Indonesia/JK-NIHRD-WGS13703/2021	3
2021-12-11	EPI_ISL_7812839	hCoV-19/Indonesia/JK-NIHRD-WGS13899/2021	3
2021-12-14	EPI_ISL_7812840	hCoV-19/Indonesia/JK-NIHRD-WGS13913/2021	4
2021-12-15	EPI_ISL_7861840	hCoV-19/Indonesia/JK-NIHRD-WGS13983/2021	1
2021-12-15	EPI_ISL_7861841	hCoV-19/Indonesia/JK-NIHRD-WGS13984/2021	4
2021-12-16	EPI_ISL_7971159	hCoV-19/Indonesia/JK-NIHRD-WGS14043/2021	3
2021-12-16	EPI_ISL_7971160	hCoV-19/Indonesia/JK-NIHRD-WGS14044/2021	3
2021-12-18	EPI_ISL_8081071	hCoV-19/Indonesia/JK-NIHRD-WGS14249/2021	3
2021-12-18	EPI_ISL_8048097	hCoV-19/Indonesia/JK-NIHRD-WGS14250/2021	1
2021-12-18	EPI_ISL_8081375	hCoV-19/Indonesia/JK-NIHRD-WGS14251/2021	5
2021-12-18	EPI_ISL_8081566	hCoV-19/Indonesia/JK-NIHRD-WGS14253/2021	6
2021-12-19	EPI_ISL_8083719	hCoV-19/Indonesia/JK-NIHRD-WGS14277/2021	4
2021-12-19	EPI_ISL_8083722	hCoV-19/Indonesia/JK-NIHRD-WGS14282/2021	4
2021-12-17	EPI_ISL_8083725	hCoV-19/Indonesia/JK-NIHRD-WGS14308/2021	10
2021-12-18	EPI_ISL_8083727	hCoV-19/Indonesia/JK-NIHRD-WGS14451/2021	3
2021-12-19	EPI_ISL_8083730	hCoV-19/Indonesia/JK-NIHRD-WGS14455/2021	3
2021-12-20	EPI_ISL_8083915	hCoV-19/Indonesia/JK-NIHRD-WGS14476/2021	4
2021-12-20	EPI_ISL_8083916	hCoV-19/Indonesia/JK-NIHRD-WGS14477/2021	4
2021-12-19	EPI_ISL_8083913	hCoV-19/Indonesia/JK-NIHRD-WGS14478/2021	4
2021-12-19	EPI_ISL_8083914	hCoV-19/Indonesia/JK-NIHRD-WGS14479/2021	4
2021-12-19	EPI_ISL_8185504	hCoV-19/Indonesia/JK-NIHRD-WGS14480/2021	1
2021-12-18	EPI_ISL_8185462	hCoV-19/Indonesia/JK-NIHRD-WGS14624/2021	3
2021-12-18	EPI_ISL_8185463	hCoV-19/Indonesia/JK-NIHRD-WGS14625/2021	2
2021-12-22	EPI_ISL_8185468	hCoV-19/Indonesia/JK-NIHRD-WGS14638/2021	3
2021-12-22	EPI_ISL_8185471	hCoV-19/Indonesia/JK-NIHRD-WGS14641/2021	2
2021-12-22	EPI_ISL_8185473	hCoV-19/Indonesia/JK-NIHRD-WGS14645/2021	7
2021-12-22	EPI_ISL_8185474	hCoV-19/Indonesia/JK-NIHRD-WGS14669/2021	3
2021-12-22	EPI_ISL_8185475	hCoV-19/Indonesia/JK-NIHRD-WGS14670/2021	3
2021-12-22	EPI_ISL_8185479	hCoV-19/Indonesia/JK-NIHRD-WGS14678/2021	3
2021-12-22	EPI_ISL_8185480	hCoV-19/Indonesia/JK-NIHRD-WGS14679/2021	6
2021-12-22	EPI_ISL_8185481	hCoV-19/Indonesia/JK-NIHRD-WGS14680/2021	7
2021-12-22	EPI_ISL_8185482	hCoV-19/Indonesia/JK-NIHRD-WGS14681/2021	8
2021-12-22	EPI_ISL_8185497	hCoV-19/Indonesia/JK-NIHRD-WGS14696/2021	0
2021-12-22	EPI_ISL_8185498	hCoV-19/Indonesia/JK-NIHRD-WGS14697/2021	0
2021-12-22	EPI_ISL_8185500	hCoV-19/Indonesia/JK-NIHRD-WGS14699/2021	1
2021-12-12	EPI_ISL_7845416	hCoV-19/Ireland/KE-NVRL-S21IRL00560637/2021	2
2021-11-28	EPI_ISL_7406083	hCoV-19/Ireland/MH-NVRL-S21IRL00525695/2021	2
2021-12-02	EPI_ISL_7776735	hCoV-19/Ireland/U-NVRL-S21IRL00538616/2021	3
2021-12-15	EPI_ISL_7989018	hCoV-19/Israel/ICH-741105950/2021	3
2021-12-13	EPI_ISL_7988866	hCoV-19/Israel/ICH-741106009/2021	4
2021-12-15	EPI_ISL_8098869	hCoV-19/Israel/ICH-741106240/2021	2
2021-12-21	EPI_ISL_8205882	hCoV-19/Israel/ICH-741107929/2021	0
2021-12-21	EPI_ISL_8206938	hCoV-19/Israel/ICH-741108163/2021	4
2021-12-20	EPI_ISL_8119182	hCoV-19/Italy/ABR-IZSGC-318975/2021	3
2021-12-07	EPI_ISL_7400565	hCoV-19/Italy/CAL-AOCatanzaro-187907_RC/2021	1
2021-12-20	EPI_ISL_8135143	hCoV-19/Italy/CAM-COLLI-COTUGNO-3807M/2021	3
2021-12-20	EPI_ISL_8119477	hCoV-19/Italy/CAM_IZSM_RD20702406615_IZSM_COLLI_TIGEM/2021	2
2021-12-20	EPI_ISL_8119475	hCoV-19/Italy/CAM_IZSM_RD20702798055_IZSM_COLLI_TIGEM/2021	4
2021-12-20	EPI_ISL_8132336	hCoV-19/Italy/EMR-IZSLER-2021-446717-015-01/2021	4
2021-12-20	EPI_ISL_8132350	hCoV-19/Italy/EMR-IZSLER-2021-446731-020-01/2021	3
2021-12-15	EPI_ISL_8151762	hCoV-19/Italy/EMR_AUSLRomagna_C116-21-15/2021	4
2021-12-20	EPI_ISL_8151685	hCoV-19/Italy/EMR_AUSLRomagna_C117-21-25/2021	6
2021-12-25	EPI_ISL_8250891	hCoV-19/Italy/FVG-UD-601964/2021	6
2021-12-14	EPI_ISL_7845906	hCoV-19/Italy/LOM-ASSTMonza_614408_20211214135000/2021	2
2021-12-13	EPI_ISL_7975450	hCoV-19/Italy/LOM-Auxo_202112219036/2021	4
2021-12-20	EPI_ISL_8063665	hCoV-19/Italy/LOM-Policlinico-Milano-18982095/2021	3
2021-12-14	EPI_ISL_8151607	hCoV-19/Italy/LOM_80922728fio/2021	3
2021-12-20	EPI_ISL_8056169	hCoV-19/Italy/LOM_ASSTMonza_620982_20211220081200/2021	5
2021-12-20	EPI_ISL_8056585	hCoV-19/Italy/LOM_ASSTMonza_621078_20211220080700/2021	5
2021-12-20	EPI_ISL_8038498	hCoV-19/Italy/LOM_Auxo_202112237982/2021	4
2021-12-13	EPI_ISL_7804341	hCoV-19/Italy/LOM_Policlinico_Milano_18973331/2021	4
2021-12-16	EPI_ISL_8063691	hCoV-19/Italy/LOM_Policlinico_Milano_18977467/2021	6
2021-12-22	EPI_ISL_8258005	hCoV-19/Italy/LOM_Policlinico_Milano_25744097/2021	3
2021-12-20	EPI_ISL_8132942	hCoV-19/Italy/PIE-IRCC-15866599/2021	1
2021-12-20	EPI_ISL_8133036	hCoV-19/Italy/PIE-IRCC-15866776/2021	2
2021-12-21	EPI_ISL_8132978	hCoV-19/Italy/PIE-IRCC-15866842/2021	2
2021-12-08	EPI_ISL_7565149	hCoV-19/Italy/PUG_UNIBA_APU-BA369/2021	1
2021-12-23	EPI_ISL_8266663	hCoV-19/Italy/TAA-PAB_SABES_1900807542/2021	3
2021-12-26	EPI_ISL_8266682	hCoV-19/Italy/TAA-PAB_SABES_1900812576/2021	5
2021-12-25	EPI_ISL_8266680	hCoV-19/Italy/TAA-PAB_SABES_1900813297/2021	4
2021-12-20	EPI_ISL_8115387	hCoV-19/Italy/UMB-IZSGC-319214-1-19/2021	4
2021-12-20	EPI_ISL_8115388	hCoV-19/Italy/UMB-IZSGC-319214-1-20/2021	4
2021-12-20	EPI_ISL_8115400	hCoV-19/Italy/UMB-IZSGC-319214-1-40/2021	6
2021-12-20	EPI_ISL_8115404	hCoV-19/Italy/UMB-IZSGC-319214-1-47/2021	4
2021-12-20	EPI_ISL_8115376	hCoV-19/Italy/UMB-IZSGC-319214-1-5/2021	4
2021-12-20	EPI_ISL_8115413	hCoV-19/Italy/UMB-IZSGC-319214-1-65/2021	4
2021-12-05	EPI_ISL_7637189	hCoV-19/Italy/VEN-ULSS3GEN-7001983950_VE/2021	1
2021-12-18	EPI_ISL_8163991	hCoV-19/Italy/VEN-ULSS3GEN-7002029536_VE/2021	4
2021-11-28	EPI_ISL_6913953	hCoV-19/Japan/IC-2278/2021	3
2021-11-27	EPI_ISL_6914908	hCoV-19/Japan/IC-2279/2021	3
2021-12-04	EPI_ISL_7860178	hCoV-19/Japan/IC-2335/2021	3
2021-12-06	EPI_ISL_7860185	hCoV-19/Japan/IC-2342/2021	1
2021-12-07	EPI_ISL_7860188	hCoV-19/Japan/IC-2345/2021	0
2021-12-07	EPI_ISL_7860189	hCoV-19/Japan/IC-2346/2021	1
2021-12-09	EPI_ISL_7860201	hCoV-19/Japan/IC-2358/2021	3
2021-12-09	EPI_ISL_7860207	hCoV-19/Japan/IC-2364/2021	2
2021-12-11	EPI_ISL_7860211	hCoV-19/Japan/IC-2368/2021	1
2021-12-10	EPI_ISL_7860215	hCoV-19/Japan/IC-2372/2021	2
2021-12-11	EPI_ISL_7860220	hCoV-19/Japan/IC-2377/2021	5
2021-12-14	EPI_ISL_8096975	hCoV-19/Japan/IC-2389/2021	2
2021-12-14	EPI_ISL_8096983	hCoV-19/Japan/IC-2397/2021	2
2021-12-14	EPI_ISL_8096984	hCoV-19/Japan/IC-2398/2021	1
2021-12-15	EPI_ISL_8096987	hCoV-19/Japan/IC-2401/2021	3
2021-12-15	EPI_ISL_8096988	hCoV-19/Japan/IC-2402/2021	2
2021-12-15	EPI_ISL_8096989	hCoV-19/Japan/IC-2403/2021	4
2021-12-15	EPI_ISL_8096991	hCoV-19/Japan/IC-2405/2021	3
2021-12-15	EPI_ISL_8096993	hCoV-19/Japan/IC-2407/2021	3
2021-12-15	EPI_ISL_8096994	hCoV-19/Japan/IC-2408/2021	2
2021-12-15	EPI_ISL_8096995	hCoV-19/Japan/IC-2409/2021	2
2021-12-15	EPI_ISL_8096997	hCoV-19/Japan/IC-2411/2021	3
2021-12-15	EPI_ISL_8096998	hCoV-19/Japan/IC-2412/2021	5
2021-12-16	EPI_ISL_8097004	hCoV-19/Japan/IC-2418/2021	5
2021-12-16	EPI_ISL_8097005	hCoV-19/Japan/IC-2419/2021	5
2021-12-16	EPI_ISL_8097012	hCoV-19/Japan/IC-2426/2021	6
2021-12-15	EPI_ISL_8097015	hCoV-19/Japan/IC-2429/2021	1
2021-12-06	EPI_ISL_7889642	hCoV-19/Japan/IC-2431/2021	1
2021-12-08	EPI_ISL_7889643	hCoV-19/Japan/IC-2432/2021	3
2021-12-17	EPI_ISL_8097021	hCoV-19/Japan/IC-2437/2021	2
2021-12-18	EPI_ISL_8097025	hCoV-19/Japan/IC-2441/2021	4
2021-12-18	EPI_ISL_8097026	hCoV-19/Japan/IC-2442/2021	2
2021-12-18	EPI_ISL_8097028	hCoV-19/Japan/IC-2444/2021	5
2021-12-18	EPI_ISL_8097032	hCoV-19/Japan/IC-2448/2021	4
2021-12-18	EPI_ISL_8097033	hCoV-19/Japan/IC-2449/2021	3
2021-12-18	EPI_ISL_8097034	hCoV-19/Japan/IC-2450/2021	2
2021-12-19	EPI_ISL_8097037	hCoV-19/Japan/IC-2453/2021	4
2021-12-19	EPI_ISL_8097038	hCoV-19/Japan/IC-2454/2021	4
2021-12-19	EPI_ISL_8097039	hCoV-19/Japan/IC-2455/2021	3
2021-12-19	EPI_ISL_8097041	hCoV-19/Japan/IC-2457/2021	3
2021-12-19	EPI_ISL_8097042	hCoV-19/Japan/IC-2458/2021	2
2021-12-19	EPI_ISL_8097045	hCoV-19/Japan/IC-2461/2021	2
2021-12-17	EPI_ISL_8097047	hCoV-19/Japan/IC-2463/2021	3
2021-12-17	EPI_ISL_8097049	hCoV-19/Japan/IC-2465/2021	1
2021-12-18	EPI_ISL_8097052	hCoV-19/Japan/IC-2468/2021	3
2021-12-19	EPI_ISL_8097055	hCoV-19/Japan/IC-2471/2021	3
2021-12-20	EPI_ISL_8097062	hCoV-19/Japan/IC-2478/2021	5
2021-12-20	EPI_ISL_8097063	hCoV-19/Japan/IC-2479/2021	3
2021-12-17	EPI_ISL_8097068	hCoV-19/Japan/IC-2484/2021	3
2021-12-18	EPI_ISL_8097070	hCoV-19/Japan/IC-2486/2021	2
2021-12-18	EPI_ISL_8097071	hCoV-19/Japan/IC-2487/2021	3
2021-12-19	EPI_ISL_8097072	hCoV-19/Japan/IC-2488/2021	5
2021-12-16	EPI_ISL_8097074	hCoV-19/Japan/IC-2490/2021	7
2021-12-20	EPI_ISL_8097081	hCoV-19/Japan/IC-2497/2021	2
2021-12-20	EPI_ISL_8097082	hCoV-19/Japan/IC-2498/2021	2
2021-12-20	EPI_ISL_8097089	hCoV-19/Japan/IC-2505/2021	4
2021-12-20	EPI_ISL_8097092	hCoV-19/Japan/IC-2508/2021	3
2021-12-20	EPI_ISL_8097095	hCoV-19/Japan/IC-2511/2021	5
2021-12-19	EPI_ISL_8097098	hCoV-19/Japan/IC-2514/2021	1
2021-12-19	EPI_ISL_8097100	hCoV-19/Japan/IC-2516/2021	2
2021-12-19	EPI_ISL_8097101	hCoV-19/Japan/IC-2517/2021	5
2021-12-20	EPI_ISL_8097102	hCoV-19/Japan/IC-2518/2021	7
2021-11-28	EPI_ISL_7507055	hCoV-19/Japan/NC928-2N/2021	3
2021-12-18	EPI_ISL_7986367	hCoV-19/Japan/RIMD04050/2021	5
2021-12-20	EPI_ISL_8104597	hCoV-19/Japan/RIMD04056/2021	4
2021-12-13	EPI_ISL_7834390	hCoV-19/Japan/TKYS01505/2021	5
2021-12-14	EPI_ISL_7834391	hCoV-19/Japan/TKYS01512/2021	2
2021-12-18	EPI_ISL_7983854	hCoV-19/Japan/TKYS01538/2021	3
2021-12-19	EPI_ISL_7983855	hCoV-19/Japan/TKYS01539/2021	3
2021-12-20	EPI_ISL_8132195	hCoV-19/Japan/TKYS01545/2021	2
2021-12-21	EPI_ISL_8132196	hCoV-19/Japan/TKYS01550/2021	4
2021-12-01	EPI_ISL_7571617	hCoV-19/Japan/TY38-873.2P0/2021	3
2021-11-28	EPI_ISL_7418017	hCoV-19/Japan/TY38-873P0/2021	4
2021-12-07	EPI_ISL_7464464	hCoV-19/Jordan/Biolab0366/2021	1
2021-12-15	EPI_ISL_8092586	hCoV-19/Jordan/Biolab0414/2021	4
2021-12-16	EPI_ISL_8092587	hCoV-19/Jordan/Biolab0415/2021	4
2021-12-18	EPI_ISL_8092589	hCoV-19/Jordan/Biolab0417/2021	4
2021-12-17	EPI_ISL_8092596	hCoV-19/Jordan/Biolab0425/2021	0
2021-12-22	EPI_ISL_8092598	hCoV-19/Jordan/Biolab0427/2021	2
2021-11-26	EPI_ISL_7846028	hCoV-19/Kenya/SS4174/2021	1
2021-11-26	EPI_ISL_7846029	hCoV-19/Kenya/SS4175/2021	1
2021-12-01	EPI_ISL_7846022	hCoV-19/Kenya/SS4236/2021	4
2021-12-01	EPI_ISL_7846023	hCoV-19/Kenya/SS4237/2021	2
2021-12-04	EPI_ISL_7846025	hCoV-19/Kenya/SS4242/2021	2
2021-12-03	EPI_ISL_7651286	hCoV-19/Lebanon/LAU-CVD-O1/2021	1
2021-12-04	EPI_ISL_7651287	hCoV-19/Lebanon/LAU-CVD-O2/2021	1
2021-12-06	EPI_ISL_7651288	hCoV-19/Lebanon/LAU-CVD-O3/2021	4
2021-12-06	EPI_ISL_7651289	hCoV-19/Lebanon/LAU-CVD-O4/2021	2
2021-12-10	EPI_ISL_7710471	hCoV-19/Liechtenstein/FL-Risch-21C1307810/2021	3
2021-12-16	EPI_ISL_8134573	hCoV-19/Lithuania/IBT-LSC-VU-r33-01/2021	4
2021-12-16	EPI_ISL_8134581	hCoV-19/Lithuania/IBT-LSC-VU-r33-05/2021	2
2021-12-06	EPI_ISL_7791187	hCoV-19/Luxembourg/LNS0529728/2021	1
2021-12-06	EPI_ISL_7464406	hCoV-19/Malawi/MLW-00264/2021	2
2021-12-07	EPI_ISL_7464407	hCoV-19/Malawi/MLW-00265/2021	3
2021-12-06	EPI_ISL_7464408	hCoV-19/Malawi/MLW-00266/2021	1
2021-12-16	EPI_ISL_8164253	hCoV-19/Malawi/MLW-00268/2021	4
2021-12-08	EPI_ISL_8164244	hCoV-19/Malawi/MLW-00273/2021	4
2021-12-16	EPI_ISL_8164262	hCoV-19/Malawi/MLW-00277/2021	3
2021-12-14	EPI_ISL_8164248	hCoV-19/Malawi/MLW-00281/2021	5
2021-12-14	EPI_ISL_8164246	hCoV-19/Malawi/MLW-00282/2021	5
2021-12-15	EPI_ISL_8164249	hCoV-19/Malawi/MLW-00283/2021	3
2021-12-16	EPI_ISL_8164264	hCoV-19/Malawi/MLW-00285/2021	4
2021-12-17	EPI_ISL_8164252	hCoV-19/Malawi/MLW-00287/2021	0
2021-12-15	EPI_ISL_8164251	hCoV-19/Malawi/MLW-00288/2021	2
2021-11-19	EPI_ISL_7015235	hCoV-19/Malaysia/IMR_WC606483/2021	2
2021-12-11	EPI_ISL_7951046	hCoV-19/Malaysia/IMR_WC658361/2021	2
2021-12-17	EPI_ISL_8188826	hCoV-19/Malaysia/UNIMAS-19838/2021	2
2021-12-17	EPI_ISL_8188827	hCoV-19/Malaysia/UNIMAS-19839/2021	5
2021-12-14	EPI_ISL_8188872	hCoV-19/Malaysia/UNIMAS-HBTU489/2021	4
2021-12-16	EPI_ISL_8266942	hCoV-19/Maldives/MAV93472/2021	3
2021-12-20	EPI_ISL_8091131	hCoV-19/Malta/MDxMDHO30/2021	1
2021-12-18	EPI_ISL_8130122	hCoV-19/Mexico/CMX-INER-IBT-1372/2021	3
2021-12-14	EPI_ISL_7802991	hCoV-19/Mexico/CMX-INMEGEN-42-15/2021	3
2021-12-13	EPI_ISL_7852340	hCoV-19/Mexico/CMX-INMEGEN-43-173/2021	4
2021-12-14	EPI_ISL_7852259	hCoV-19/Mexico/CMX-INMEGEN-43-66/2021	3
2021-12-13	EPI_ISL_7852267	hCoV-19/Mexico/CMX-INMEGEN-43-74/2021	4
2021-12-19	EPI_ISL_8035015	hCoV-19/Mexico/CMX-INMEGEN-44-14/2021	5
2021-12-19	EPI_ISL_8035017	hCoV-19/Mexico/CMX-INMEGEN-44-16/2021	5
2021-12-20	EPI_ISL_8186770	hCoV-19/Mexico/CMX-INMEGEN-45-10/2021	2
2021-12-20	EPI_ISL_8186863	hCoV-19/Mexico/CMX-INMEGEN-45-103/2021	3
2021-12-20	EPI_ISL_8186880	hCoV-19/Mexico/CMX-INMEGEN-45-120/2021	5
2021-12-21	EPI_ISL_8186904	hCoV-19/Mexico/CMX-INMEGEN-45-144/2021	4
2021-12-19	EPI_ISL_8186918	hCoV-19/Mexico/CMX-INMEGEN-45-158/2021	2
2021-12-20	EPI_ISL_8186927	hCoV-19/Mexico/CMX-INMEGEN-45-167/2021	3
2021-12-21	EPI_ISL_8186936	hCoV-19/Mexico/CMX-INMEGEN-45-176/2021	6
2021-12-14	EPI_ISL_8187042	hCoV-19/Mexico/CMX-INMEGEN-45-287/2021	4
2021-12-16	EPI_ISL_8186789	hCoV-19/Mexico/CMX-INMEGEN-45-29/2021	3
2021-12-13	EPI_ISL_8187050	hCoV-19/Mexico/CMX-INMEGEN-45-296/2021	3
2021-12-20	EPI_ISL_8186763	hCoV-19/Mexico/CMX-INMEGEN-45-3/2021	4
2021-12-14	EPI_ISL_8187068	hCoV-19/Mexico/CMX-INMEGEN-45-314/2021	4
2021-12-22	EPI_ISL_8186792	hCoV-19/Mexico/CMX-INMEGEN-45-32/2021	4
2021-12-18	EPI_ISL_8187086	hCoV-19/Mexico/CMX-INMEGEN-45-332/2021	3
2021-12-20	EPI_ISL_8187088	hCoV-19/Mexico/CMX-INMEGEN-45-334/2021	1
2021-12-22	EPI_ISL_8187092	hCoV-19/Mexico/CMX-INMEGEN-45-339/2021	4
2021-12-22	EPI_ISL_8187096	hCoV-19/Mexico/CMX-INMEGEN-45-343/2021	2
2021-12-22	EPI_ISL_8187099	hCoV-19/Mexico/CMX-INMEGEN-45-346/2021	4
2021-12-22	EPI_ISL_8187100	hCoV-19/Mexico/CMX-INMEGEN-45-347/2021	2
2021-12-22	EPI_ISL_8187107	hCoV-19/Mexico/CMX-INMEGEN-45-354/2021	3
2021-12-23	EPI_ISL_8187110	hCoV-19/Mexico/CMX-INMEGEN-45-357/2021	2
2021-12-23	EPI_ISL_8187114	hCoV-19/Mexico/CMX-INMEGEN-45-361/2021	2
2021-12-23	EPI_ISL_8187120	hCoV-19/Mexico/CMX-INMEGEN-45-367/2021	4
2021-12-23	EPI_ISL_8187121	hCoV-19/Mexico/CMX-INMEGEN-45-368/2021	4
2021-12-23	EPI_ISL_8187127	hCoV-19/Mexico/CMX-INMEGEN-45-374/2021	3
2021-12-23	EPI_ISL_8187128	hCoV-19/Mexico/CMX-INMEGEN-45-375/2021	2
2021-12-18	EPI_ISL_8186798	hCoV-19/Mexico/CMX-INMEGEN-45-38/2021	4
2021-12-22	EPI_ISL_8186809	hCoV-19/Mexico/CMX-INMEGEN-45-49/2021	1
2021-12-16	EPI_ISL_8186811	hCoV-19/Mexico/CMX-INMEGEN-45-51/2021	5
2021-12-17	EPI_ISL_8186812	hCoV-19/Mexico/CMX-INMEGEN-45-52/2021	4
2021-12-15	EPI_ISL_8186819	hCoV-19/Mexico/CMX-INMEGEN-45-59/2021	2
2021-12-17	EPI_ISL_8186820	hCoV-19/Mexico/CMX-INMEGEN-45-60/2021	5
2021-12-17	EPI_ISL_8186822	hCoV-19/Mexico/CMX-INMEGEN-45-62/2021	3
2021-12-18	EPI_ISL_8186823	hCoV-19/Mexico/CMX-INMEGEN-45-63/2021	0
2021-12-22	EPI_ISL_8186825	hCoV-19/Mexico/CMX-INMEGEN-45-65/2021	4
2021-12-15	EPI_ISL_8186827	hCoV-19/Mexico/CMX-INMEGEN-45-67/2021	3
2021-12-16	EPI_ISL_8186829	hCoV-19/Mexico/CMX-INMEGEN-45-69/2021	2
2021-12-17	EPI_ISL_8186830	hCoV-19/Mexico/CMX-INMEGEN-45-70/2021	3
2021-12-21	EPI_ISL_8186833	hCoV-19/Mexico/CMX-INMEGEN-45-73/2021	2
2021-12-17	EPI_ISL_8186836	hCoV-19/Mexico/CMX-INMEGEN-45-76/2021	2
2021-12-21	EPI_ISL_8186768	hCoV-19/Mexico/CMX-INMEGEN-45-8/2021	4
2021-12-16	EPI_ISL_8186842	hCoV-19/Mexico/CMX-INMEGEN-45-82/2021	1
2021-12-21	EPI_ISL_8186877	hCoV-19/Mexico/GRO-INMEGEN-45-117/2021	5
2021-12-20	EPI_ISL_8186903	hCoV-19/Mexico/HID-INMEGEN-45-143/2021	1
2021-12-09	EPI_ISL_7852295	hCoV-19/Mexico/MEX-INMEGEN-43-113/2021	3
2021-12-02	EPI_ISL_7852208	hCoV-19/Mexico/MEX-INMEGEN-43-13/2021	3
2021-12-03	EPI_ISL_7852232	hCoV-19/Mexico/MEX-INMEGEN-43-37/2021	3
2021-12-17	EPI_ISL_8186772	hCoV-19/Mexico/MEX-INMEGEN-45-12/2021	3
2021-12-20	EPI_ISL_8186895	hCoV-19/Mexico/MEX-INMEGEN-45-135/2021	1
2021-12-20	EPI_ISL_8186942	hCoV-19/Mexico/MEX-INMEGEN-45-182/2021	5
2021-12-21	EPI_ISL_8186762	hCoV-19/Mexico/MEX-INMEGEN-45-2/2021	4
2021-12-21	EPI_ISL_8186786	hCoV-19/Mexico/MEX-INMEGEN-45-26/2021	2
2021-12-12	EPI_ISL_8187038	hCoV-19/Mexico/MEX-INMEGEN-45-283/2021	4
2021-12-14	EPI_ISL_8187040	hCoV-19/Mexico/MEX-INMEGEN-45-285/2021	0
2021-12-15	EPI_ISL_8187077	hCoV-19/Mexico/MEX-INMEGEN-45-323/2021	2
2021-12-19	EPI_ISL_8186831	hCoV-19/Mexico/MEX-INMEGEN-45-71/2021	3
2021-12-18	EPI_ISL_8186854	hCoV-19/Mexico/MEX-INMEGEN-45-94/2021	5
2021-12-21	EPI_ISL_8186940	hCoV-19/Mexico/OAX-INMEGEN-45-180/2021	2
2021-12-21	EPI_ISL_8186876	hCoV-19/Mexico/ROO-INMEGEN-45-116/2021	4
2021-12-19	EPI_ISL_8186914	hCoV-19/Mexico/ROO-INMEGEN-45-154/2021	3
2021-12-20	EPI_ISL_8186938	hCoV-19/Mexico/ROO-INMEGEN-45-178/2021	2
2021-12-20	EPI_ISL_8186875	hCoV-19/Mexico/YUC-INMEGEN-45-115/2021	2
2021-12-20	EPI_ISL_8186883	hCoV-19/Mexico/YUC-INMEGEN-45-123/2021	4
2021-12-21	EPI_ISL_8186885	hCoV-19/Mexico/YUC-INMEGEN-45-125/2021	4
2021-12-20	EPI_ISL_8186891	hCoV-19/Mexico/YUC-INMEGEN-45-131/2021	4
2021-12-19	EPI_ISL_8186922	hCoV-19/Mexico/YUC-INMEGEN-45-162/2021	5
2021-12-17	EPI_ISL_8186929	hCoV-19/Mexico/YUC-INMEGEN-45-169/2021	3
2021-12-04	EPI_ISL_7908221	hCoV-19/Montenegro/5782232102/2021	2
2021-12-21	EPI_ISL_8144261	hCoV-19/Morocco/101/2021	2
2021-12-22	EPI_ISL_8144257	hCoV-19/Morocco/113/2021	1
2021-12-22	EPI_ISL_8144254	hCoV-19/Morocco/119/2021	2
2021-12-20	EPI_ISL_8134525	hCoV-19/Morocco/126/2021	2
2021-12-20	EPI_ISL_8135334	hCoV-19/Morocco/127/2021	2
2021-12-22	EPI_ISL_8144259	hCoV-19/Morocco/147/2021	0
2021-12-22	EPI_ISL_8144258	hCoV-19/Morocco/148/2021	1
2021-12-22	EPI_ISL_8144255	hCoV-19/Morocco/154/2021	1
2021-12-22	EPI_ISL_8144253	hCoV-19/Morocco/159/2021	3
2021-12-20	EPI_ISL_8135033	hCoV-19/Morocco/160/2021	2
2021-12-20	EPI_ISL_8135547	hCoV-19/Morocco/163/2021	3
2021-12-24	EPI_ISL_8144262	hCoV-19/Morocco/166/2021	1
2021-12-21	EPI_ISL_8144260	hCoV-19/Morocco/98/2021	2
2021-12-21	EPI_ISL_8144263	hCoV-19/Morocco/99/2021	2
2021-12-22	EPI_ISL_8074123	hCoV-19/Morocco/CNRST_HM36/2021	2
2021-11-29	EPI_ISL_7715446	hCoV-19/Mozambique/CERI-KRISP-K032742/2021	0
2021-11-29	EPI_ISL_7715447	hCoV-19/Mozambique/CERI-KRISP-K032743/2021	2
2021-11-30	EPI_ISL_7715448	hCoV-19/Mozambique/CERI-KRISP-K032744/2021	0
2021-11-30	EPI_ISL_7715449	hCoV-19/Mozambique/CERI-KRISP-K032745/2021	0
2021-11-30	EPI_ISL_7715451	hCoV-19/Mozambique/CERI-KRISP-K032747/2021	3
2021-11-30	EPI_ISL_7715452	hCoV-19/Mozambique/CERI-KRISP-K032749/2021	2
2021-11-30	EPI_ISL_7715453	hCoV-19/Mozambique/CERI-KRISP-K032751/2021	0
2021-11-27	EPI_ISL_7715454	hCoV-19/Mozambique/CERI-KRISP-K032752/2021	0
2021-11-26	EPI_ISL_7715455	hCoV-19/Mozambique/CERI-KRISP-K032754/2021	3
2021-11-26	EPI_ISL_7715456	hCoV-19/Mozambique/CERI-KRISP-K032755/2021	2
2021-11-29	EPI_ISL_7715457	hCoV-19/Mozambique/CERI-KRISP-K032759/2021	0
2021-11-30	EPI_ISL_7715460	hCoV-19/Mozambique/CERI-KRISP-K032763/2021	4
2021-11-30	EPI_ISL_7715461	hCoV-19/Mozambique/CERI-KRISP-K032765/2021	1
2021-11-30	EPI_ISL_7715462	hCoV-19/Mozambique/CERI-KRISP-K032766/2021	2
2021-11-30	EPI_ISL_7715463	hCoV-19/Mozambique/CERI-KRISP-K032767/2021	3
2021-11-30	EPI_ISL_7715464	hCoV-19/Mozambique/CERI-KRISP-K032768/2021	1
2021-11-25	EPI_ISL_8056916	hCoV-19/Nepal/NPHL/S-294/2021	1
2021-12-17	EPI_ISL_8152730	hCoV-19/Netherlands/DR-UMCG-MMB_3941/2021	4
2021-12-12	EPI_ISL_8015630	hCoV-19/Netherlands/FL-RIVM-75384/2021	2
2021-12-20	EPI_ISL_8152750	hCoV-19/Netherlands/GR-UMCG-MMB_3961/2021	1
2021-12-13	EPI_ISL_7745665	hCoV-19/Netherlands/NH-AUMC-015883/2021	3
2021-12-13	EPI_ISL_7745672	hCoV-19/Netherlands/NH-AUMC-015890/2021	5
2021-12-13	EPI_ISL_7745674	hCoV-19/Netherlands/NH-AUMC-015892/2021	2
2021-12-14	EPI_ISL_7849116	hCoV-19/Netherlands/NH-AUMC-015976/2021	1
2021-12-01	EPI_ISL_7784618	hCoV-19/Netherlands/NH-RIVM-74206/2021	0
2021-11-26	EPI_ISL_8021413	hCoV-19/Netherlands/NH-RIVM-76461/2021	0
2021-12-07	EPI_ISL_8021764	hCoV-19/Netherlands/ZH-RIVM-75850/2021	2
2021-12-24	EPI_ISL_8188903	hCoV-19/NewZealand/21CH1021/2021	3
2021-12-16	EPI_ISL_7984854	hCoV-19/NewZealand/21MV3577/2021	2
2021-12-17	EPI_ISL_7985265	hCoV-19/NewZealand/21MV3582/2021	1
2021-11-20	EPI_ISL_7547732	hCoV-19/Nigeria/NCDC-NR1052/2021	1
2021-11-29	EPI_ISL_7547733	hCoV-19/Nigeria/NCDC-NR1053/2021	1
2021-11-29	EPI_ISL_7547734	hCoV-19/Nigeria/NCDC-NR1066/2021	1
2021-11-29	EPI_ISL_7547735	hCoV-19/Nigeria/NCDC-NR1067/2021	2
2021-11-22	EPI_ISL_8064537	hCoV-19/Nigeria/NCDC-NR1161/2021	4
2021-12-02	EPI_ISL_8064538	hCoV-19/Nigeria/NCDC-NR1273/2021	1
2021-11-28	EPI_ISL_8189683	hCoV-19/Nigeria/NCDC-NR1419/2021	3
2021-11-30	EPI_ISL_8189684	hCoV-19/Nigeria/NCDC-NR1420/2021	3
2021-12-06	EPI_ISL_8189685	hCoV-19/Nigeria/NCDC-NR1424/2021	2
2021-12-06	EPI_ISL_8189686	hCoV-19/Nigeria/NCDC-NR1425/2021	1
2021-12-12	EPI_ISL_8064545	hCoV-19/Nigeria/NCDC-NR1452/2021	2
2021-12-01	EPI_ISL_8064546	hCoV-19/Nigeria/NCDC-NR1456/2021	5
2021-12-01	EPI_ISL_8064547	hCoV-19/Nigeria/NCDC-NR1457/2021	3
2021-12-01	EPI_ISL_8064548	hCoV-19/Nigeria/NCDC-NR1459/2021	0
2021-12-02	EPI_ISL_8064549	hCoV-19/Nigeria/NCDC-NR1462/2021	2
2021-12-01	EPI_ISL_8064551	hCoV-19/Nigeria/NCDC-NR1465/2021	0
2021-12-02	EPI_ISL_8064552	hCoV-19/Nigeria/NCDC-NR1466/2021	3
2021-12-05	EPI_ISL_8064554	hCoV-19/Nigeria/NCDC-NR1470/2021	2
2021-11-29	EPI_ISL_8064556	hCoV-19/Nigeria/NCDC-NR1474/2021	4
2021-12-09	EPI_ISL_8064559	hCoV-19/Nigeria/NCDC-NR1507/2021	0
2021-12-07	EPI_ISL_8064560	hCoV-19/Nigeria/NCDC-NR1509/2021	3
2021-12-07	EPI_ISL_8064561	hCoV-19/Nigeria/NCDC-NR1510/2021	0
2021-12-07	EPI_ISL_8064563	hCoV-19/Nigeria/NCDC-NR1516/2021	3
2021-12-07	EPI_ISL_8064564	hCoV-19/Nigeria/NCDC-NR1517/2021	2
2021-12-07	EPI_ISL_8064565	hCoV-19/Nigeria/NCDC-NR1518/2021	3
2021-12-07	EPI_ISL_8064566	hCoV-19/Nigeria/NCDC-NR1519/2021	1
2021-12-11	EPI_ISL_8064567	hCoV-19/Nigeria/NCDC-NR1520/2021	4
2021-12-07	EPI_ISL_8064568	hCoV-19/Nigeria/NCDC-NR1521/2021	2
2021-12-11	EPI_ISL_8064569	hCoV-19/Nigeria/NCDC-NR1522/2021	5
2021-12-10	EPI_ISL_8064571	hCoV-19/Nigeria/NCDC-NR1525/2021	2
2021-12-10	EPI_ISL_8064572	hCoV-19/Nigeria/NCDC-NR1526/2021	2
2021-12-04	EPI_ISL_8064575	hCoV-19/Nigeria/NCDC-NR1529/2021	1
2021-12-04	EPI_ISL_8064577	hCoV-19/Nigeria/NCDC-NR1532/2021	1
2021-12-04	EPI_ISL_8189687	hCoV-19/Nigeria/NCDC-NR1533/2021	2
2021-12-05	EPI_ISL_8189688	hCoV-19/Nigeria/NCDC-NR1534/2021	4
2021-12-06	EPI_ISL_8189689	hCoV-19/Nigeria/NCDC-NR1535/2021	4
2021-12-06	EPI_ISL_8189690	hCoV-19/Nigeria/NCDC-NR1536/2021	2
2021-12-03	EPI_ISL_8189693	hCoV-19/Nigeria/NCDC-NR1540/2021	2
2021-12-07	EPI_ISL_8189694	hCoV-19/Nigeria/NCDC-NR1543/2021	1
2021-12-07	EPI_ISL_8189695	hCoV-19/Nigeria/NCDC-NR1545/2021	2
2021-12-07	EPI_ISL_8189697	hCoV-19/Nigeria/NCDC-NR1549/2021	0
2021-12-07	EPI_ISL_8189698	hCoV-19/Nigeria/NCDC-NR1550/2021	0
2021-12-08	EPI_ISL_8189699	hCoV-19/Nigeria/NCDC-NR1551/2021	3
2021-12-08	EPI_ISL_8189700	hCoV-19/Nigeria/NCDC-NR1552/2021	1
2021-12-10	EPI_ISL_8189701	hCoV-19/Nigeria/NCDC-NR1557/2021	2
2021-12-10	EPI_ISL_8189703	hCoV-19/Nigeria/NCDC-NR1559/2021	3
2021-12-11	EPI_ISL_8189708	hCoV-19/Nigeria/NCDC-NR1567/2021	3
2021-12-12	EPI_ISL_8189709	hCoV-19/Nigeria/NCDC-NR1569/2021	2
2021-12-12	EPI_ISL_8189710	hCoV-19/Nigeria/NCDC-NR1571/2021	3
2021-12-13	EPI_ISL_8189711	hCoV-19/Nigeria/NCDC-NR1572/2021	3
2021-12-13	EPI_ISL_8189712	hCoV-19/Nigeria/NCDC-NR1573/2021	2
2021-12-13	EPI_ISL_8189713	hCoV-19/Nigeria/NCDC-NR1574/2021	1
2021-12-13	EPI_ISL_8189714	hCoV-19/Nigeria/NCDC-NR1575/2021	4
2021-12-14	EPI_ISL_8189716	hCoV-19/Nigeria/NCDC-NR1580/2021	4
2021-12-14	EPI_ISL_8189717	hCoV-19/Nigeria/NCDC-NR1582/2021	4
2021-12-14	EPI_ISL_8189719	hCoV-19/Nigeria/NCDC-NR1585/2021	1
2021-12-16	EPI_ISL_8189720	hCoV-19/Nigeria/NCDC-NR1588/2021	3
2021-11-24	EPI_ISL_7154390	hCoV-19/Nigeria/NCDC-NR880b/2021	3
2021-11-24	EPI_ISL_7268670	hCoV-19/Nigeria/NCDC-NR881/2021	4
2021-11-23	EPI_ISL_7269933	hCoV-19/Nigeria/NCDC-NR882/2021	2
2021-11-27	EPI_ISL_7154394	hCoV-19/Nigeria/NCDC-NR884/2021	2
2021-11-28	EPI_ISL_7154403	hCoV-19/Nigeria/NCDC-NR886/2021	2
2021-11-20	EPI_ISL_7273097	hCoV-19/Nigeria/NCDC-NR897/2021	1
2021-11-26	EPI_ISL_7470201	hCoV-19/Norway/29580/2021	2
2021-12-03	EPI_ISL_7776985	hCoV-19/Norway/30407/2021	1
2021-12-03	EPI_ISL_8001599	hCoV-19/Norway/30819/2021	0
2021-12-06	EPI_ISL_7782817	hCoV-19/Norway/31111/2021	1
2021-12-01	EPI_ISL_7952626	hCoV-19/Oman/52124406WG/2021	5
2021-12-11	EPI_ISL_7952628	hCoV-19/Oman/52124429/2021	1
2021-12-11	EPI_ISL_7952631	hCoV-19/Oman/52124437WG/2021	3
2021-12-08	EPI_ISL_7834641	hCoV-19/Pakistan/IDRL-AKU-KHI-271503-S26/2021	2
2021-12-25	EPI_ISL_8240498	hCoV-19/Pakistan/NIH-B32-S1/2021	2
2021-12-26	EPI_ISL_8240508	hCoV-19/Pakistan/NIH-B32-S10/2021	4
2021-12-27	EPI_ISL_8240509	hCoV-19/Pakistan/NIH-B32-S11/2021	1
2021-12-27	EPI_ISL_8240510	hCoV-19/Pakistan/NIH-B32-S12/2021	1
2021-12-27	EPI_ISL_8240511	hCoV-19/Pakistan/NIH-B32-S13/2021	1
2021-12-28	EPI_ISL_8240512	hCoV-19/Pakistan/NIH-B32-S14/2021	2
2021-12-28	EPI_ISL_8240513	hCoV-19/Pakistan/NIH-B32-S15/2021	0
2021-12-25	EPI_ISL_8240500	hCoV-19/Pakistan/NIH-B32-S2/2021	3
2021-12-26	EPI_ISL_8240501	hCoV-19/Pakistan/NIH-B32-S3/2021	3
2021-12-25	EPI_ISL_8240502	hCoV-19/Pakistan/NIH-B32-S4/2021	5
2021-12-25	EPI_ISL_8240503	hCoV-19/Pakistan/NIH-B32-S5/2021	1
2021-12-26	EPI_ISL_8240504	hCoV-19/Pakistan/NIH-B32-S6/2021	3
2021-12-27	EPI_ISL_8240505	hCoV-19/Pakistan/NIH-B32-S7/2021	1
2021-12-26	EPI_ISL_8240506	hCoV-19/Pakistan/NIH-B32-S8/2021	4
2021-12-26	EPI_ISL_8240507	hCoV-19/Pakistan/NIH-B32-S9/2021	5
2021-12-13	EPI_ISL_7882750	hCoV-19/Panama/SEQ773/2021	1
2021-12-12	EPI_ISL_7877457	hCoV-19/Peru/LIM-INS-10748/2021	1
2021-12-13	EPI_ISL_7877458	hCoV-19/Peru/LIM-INS-10749/2021	4
2021-12-13	EPI_ISL_7877459	hCoV-19/Peru/LIM-INS-10750/2021	1
2021-12-15	EPI_ISL_8064450	hCoV-19/Peru/LIM-INS-10751/2021	1
2021-12-14	EPI_ISL_8064451	hCoV-19/Peru/LIM-INS-10752/2021	1
2021-12-14	EPI_ISL_8064452	hCoV-19/Peru/LIM-INS-10753/2021	1
2021-12-13	EPI_ISL_8064453	hCoV-19/Peru/LIM-INS-10754/2021	1
2021-12-11	EPI_ISL_8064454	hCoV-19/Peru/LIM-INS-10755/2021	1
2021-12-14	EPI_ISL_8064455	hCoV-19/Peru/LIM-INS-10756/2021	2
2021-12-13	EPI_ISL_8064456	hCoV-19/Peru/LIM-INS-10757/2021	1
2021-12-14	EPI_ISL_8064457	hCoV-19/Peru/LIM-INS-10758/2021	1
2021-12-06	EPI_ISL_7674656	hCoV-19/Philippines/PH-PGC-101862/2021	3
2021-12-05	EPI_ISL_7674657	hCoV-19/Philippines/PH-PGC-101863/2021	3
2021-12-04	EPI_ISL_7972717	hCoV-19/Philippines/PH-PGC-101986/2021	1
2021-12-22	EPI_ISL_8228370	hCoV-19/Poland/1846SNR21_wsserze/2021	2
2021-12-23	EPI_ISL_8035344	hCoV-19/Poland/26896/2021	4
2021-12-23	EPI_ISL_8035345	hCoV-19/Poland/26897/2021	4
2021-12-18	EPI_ISL_7828160	hCoV-19/Poland/27524g21/2021	2
2021-12-23	EPI_ISL_8035340	hCoV-19/Poland/28139/2021	4
2021-12-23	EPI_ISL_8035341	hCoV-19/Poland/31836/2021	4
2021-12-16	EPI_ISL_8248023	hCoV-19/Poland/4585WSN2021-wsseol/2021	2
2021-12-29	EPI_ISL_8164979	hCoV-19/Poland/5757870741/2021	5
2021-12-29	EPI_ISL_8164985	hCoV-19/Poland/5757876043/2021	6
2021-12-29	EPI_ISL_8164891	hCoV-19/Poland/5758106661/2021	6
2021-12-14	EPI_ISL_7773989	hCoV-19/Poland/Gyncentrum_1741/2021	4
2021-12-13	EPI_ISL_7991516	hCoV-19/Poland/Kce-1680/2021	3
2021-12-19	EPI_ISL_7991517	hCoV-19/Poland/Kce-1681/2021	1
2021-12-11	EPI_ISL_7988197	hCoV-19/Poland/PZH-GUM-4346/2021	2
2021-12-09	EPI_ISL_7988199	hCoV-19/Poland/PZH-GUM-4348/2021	1
2021-12-17	EPI_ISL_8125282	hCoV-19/Poland/PZH-GUM-4506/2021	3
2021-12-14	EPI_ISL_8125335	hCoV-19/Poland/PZH-GUM-4540/2021	3
2021-12-16	EPI_ISL_8125385	hCoV-19/Poland/PZH-GUM-4592/2021	4
2021-12-18	EPI_ISL_8125443	hCoV-19/Poland/PZH-GUM-4653/2021	4
2021-12-23	EPI_ISL_8285738	hCoV-19/Poland/WSSEGorzow-21S2429/2021	3
2021-12-28	EPI_ISL_8285726	hCoV-19/Poland/WSSEGorzow-21S2527/2021	2
2021-12-28	EPI_ISL_8285473	hCoV-19/Poland/WSSEGorzow-21S2528/2021	2
2021-12-04	EPI_ISL_7846483	hCoV-19/Portugal/PT22885/2021	1
2021-12-14	EPI_ISL_8019093	hCoV-19/Portugal/PT23488/2021	4
2021-12-14	EPI_ISL_8020860	hCoV-19/Portugal/PT23652/2021	5
2021-12-13	EPI_ISL_8098547	hCoV-19/Portugal/PT23771/2021	4
2021-12-14	EPI_ISL_8098654	hCoV-19/Portugal/PT23878/2021	3
2021-12-20	EPI_ISL_8206694	hCoV-19/Portugal/PT24108/2021	1
2021-12-13	EPI_ISL_8082043	hCoV-19/PuertoRico/PR-CDC-ASC210534927/2021	3
2021-12-16	EPI_ISL_8091309	hCoV-19/PuertoRico/PR-CDC-FG-199184/2021	2
2021-12-16	EPI_ISL_8091226	hCoV-19/PuertoRico/PR-CDC-FG-199535/2021	0
2021-12-08	EPI_ISL_7890542	hCoV-19/Romania/B-38269/2021	4
2021-12-10	EPI_ISL_7890545	hCoV-19/Romania/B-38320/2021	3
2021-12-13	EPI_ISL_7890566	hCoV-19/Romania/B-38407/2021	4
2021-12-14	EPI_ISL_7890622	hCoV-19/Romania/B-38457/2021	5
2021-12-03	EPI_ISL_7897789	hCoV-19/Romania/BH_491634/2021	2
2021-12-03	EPI_ISL_7897790	hCoV-19/Romania/BN_491989/2021	2
2021-12-07	EPI_ISL_7897791	hCoV-19/Romania/BV_492151/2021	2
2021-12-01	EPI_ISL_7217437	hCoV-19/Romania/B_491159/2021	2
2021-12-01	EPI_ISL_7217563	hCoV-19/Romania/B_491160/2021	1
2021-12-07	EPI_ISL_7897792	hCoV-19/Romania/MM_492250/2021	0
2021-12-07	EPI_ISL_7897793	hCoV-19/Romania/MM_492253/2021	2
2021-12-07	EPI_ISL_7897795	hCoV-19/Romania/MM_492255/2021	2
2021-12-03	EPI_ISL_7263932	hCoV-19/Russia/MOW-Moscow_PMVL-O11/2021	1
2021-12-03	EPI_ISL_7263933	hCoV-19/Russia/MOW-Moscow_PMVL-O16/2021	1
2021-12-16	EPI_ISL_8112513	hCoV-19/Russia/SPE-RII-5921V1/2021	2
2021-12-16	EPI_ISL_7891514	hCoV-19/Russia/SPE-RII-5994S/2021	5
2021-12-16	EPI_ISL_8112515	hCoV-19/Russia/SPE-RII-5994V1/2021	2
2021-12-17	EPI_ISL_7891516	hCoV-19/Russia/SPE-RII-6072S/2021	7
2021-12-17	EPI_ISL_7891518	hCoV-19/Russia/SPE-RII-6075S/2021	6
2021-12-17	EPI_ISL_7891520	hCoV-19/Russia/SPE-RII-6081S/2021	5
2021-12-17	EPI_ISL_7891522	hCoV-19/Russia/SPE-RII-6086S/2021	3
2021-12-17	EPI_ISL_8112517	hCoV-19/Russia/SPE-RII-6086V1/2021	2
2021-12-17	EPI_ISL_7891526	hCoV-19/Russia/SPE-RII-6091S/2021	3
2021-12-17	EPI_ISL_7891529	hCoV-19/Russia/SPE-RII-6094S/2021	7
2021-12-17	EPI_ISL_7891533	hCoV-19/Russia/SPE-RII-6101S/2021	6
2021-12-17	EPI_ISL_7891537	hCoV-19/Russia/SPE-RII-6168S/2021	2
2021-12-17	EPI_ISL_7891540	hCoV-19/Russia/SPE-RII-6169S/2021	4
2021-12-17	EPI_ISL_7891544	hCoV-19/Russia/SPE-RII-6199S/2021	7
2021-12-17	EPI_ISL_7891546	hCoV-19/Russia/SPE-RII-6202S/2021	3
2021-12-17	EPI_ISL_7891552	hCoV-19/Russia/SPE-RII-6222S/2021	2
2021-12-17	EPI_ISL_8112518	hCoV-19/Russia/SPE-RII-6222V1/2021	3
2021-12-17	EPI_ISL_7891557	hCoV-19/Russia/SPE-RII-6236S/2021	4
2021-12-17	EPI_ISL_8112520	hCoV-19/Russia/SPE-RII-6236V1/2021	2
2021-12-17	EPI_ISL_8112522	hCoV-19/Russia/SPE-RII-6243V1/2021	2
2021-12-17	EPI_ISL_7891563	hCoV-19/Russia/SPE-RII-6293S/2021	4
2021-12-17	EPI_ISL_8112523	hCoV-19/Russia/SPE-RII-6293V1/2021	2
2021-12-17	EPI_ISL_8109247	hCoV-19/Russia/SPE-RII-6343S/2021	3
2021-12-17	EPI_ISL_8109249	hCoV-19/Russia/SPE-RII-6345S/2021	2
2021-12-17	EPI_ISL_8109250	hCoV-19/Russia/SPE-RII-6347S/2021	2
2021-12-17	EPI_ISL_8109251	hCoV-19/Russia/SPE-RII-6350S/2021	2
2021-12-17	EPI_ISL_8109252	hCoV-19/Russia/SPE-RII-6351S/2021	3
2021-12-17	EPI_ISL_8109257	hCoV-19/Russia/SPE-RII-6370S/2021	2
2021-12-19	EPI_ISL_8109264	hCoV-19/Russia/SPE-RII-6379S/2021	2
2021-12-21	EPI_ISL_8109331	hCoV-19/Russia/SPE-RII-6803S/2021	2
2021-12-12	EPI_ISL_7868256	hCoV-19/Scotland/QEUH-2E4D926/2021	4
2021-12-10	EPI_ISL_7975428	hCoV-19/Scotland/QEUH-2E6855E/2021	3
2021-12-12	EPI_ISL_7967813	hCoV-19/Scotland/QEUH-2E94076/2021	4
2021-12-15	EPI_ISL_7961532	hCoV-19/Scotland/QEUH-2EBFD6F/2021	1
2021-12-17	EPI_ISL_8198142	hCoV-19/Scotland/QEUH-2F5DF02/2021	3
2021-12-15	EPI_ISL_7877396	hCoV-19/Singapore/9036/2021	4
2021-12-15	EPI_ISL_7877398	hCoV-19/Singapore/9043/2021	1
2021-12-19	EPI_ISL_8092746	hCoV-19/Singapore/9231/2021	4
2021-12-21	EPI_ISL_8112338	hCoV-19/Singapore/9402/2021	2
2021-12-09	EPI_ISL_8038656	hCoV-19/Slovakia/42515/2021	2
2021-12-06	EPI_ISL_8038791	hCoV-19/Slovakia/42869/2021	1
2021-12-18	EPI_ISL_8267134	hCoV-19/Slovakia/44321/2021	5
2021-12-19	EPI_ISL_8267136	hCoV-19/Slovakia/44323/2021	6
2021-12-10	EPI_ISL_7897653	hCoV-19/Slovenia/17-085887-KR/2021	2
2021-12-05	EPI_ISL_7715548	hCoV-19/Slovenia/548995/2021	2
2021-11-17	EPI_ISL_6699728	hCoV-19/SouthAfrica/CERI-KRISP-K032188/2021	2
2021-11-16	EPI_ISL_7015192	hCoV-19/SouthAfrica/CERI-KRISP-K032333/2021	1
2021-11-16	EPI_ISL_7015200	hCoV-19/SouthAfrica/CERI-KRISP-K032348_2/2021	1
2021-11-25	EPI_ISL_7015230	hCoV-19/SouthAfrica/CERI-KRISP-K032424/2021	1
2021-11-30	EPI_ISL_7310648	hCoV-19/SouthAfrica/CERI-KRISP-K032668/2021	5
2021-11-29	EPI_ISL_7310719	hCoV-19/SouthAfrica/CERI-KRISP-K032692/2021	0
2021-11-30	EPI_ISL_7381212	hCoV-19/SouthAfrica/CERI-KRISP-K032783/2021	2
2021-12-07	EPI_ISL_7886689	hCoV-19/SouthAfrica/CERI-KRISP-K032891/2021	1
2021-12-01	EPI_ISL_7545680	hCoV-19/SouthAfrica/CERI-KRISP-K032949/2021	4
2021-12-05	EPI_ISL_7545760	hCoV-19/SouthAfrica/CERI-KRISP-K033044/2021	4
2021-11-24	EPI_ISL_7715375	hCoV-19/SouthAfrica/CERI-KRISP-K033222/2021	1
2021-12-11	EPI_ISL_7747529	hCoV-19/SouthAfrica/CERI-KRISP-K033351/2021	2
2021-12-08	EPI_ISL_7747572	hCoV-19/SouthAfrica/CERI-KRISP-K033396/2021	0
2021-12-06	EPI_ISL_7747600	hCoV-19/SouthAfrica/CERI-KRISP-K033436/2021	2
2021-12-03	EPI_ISL_8128485	hCoV-19/SouthAfrica/CERI-KRISP-K033510/2021	1
2021-12-03	EPI_ISL_7852845	hCoV-19/SouthAfrica/NCV246/2021	3
2021-11-09	EPI_ISL_6900143	hCoV-19/SouthAfrica/NICD-N21262/2021	0
2021-11-16	EPI_ISL_6914005	hCoV-19/SouthAfrica/NICD-N21452/2021	2
2021-11-16	EPI_ISL_6914006	hCoV-19/SouthAfrica/NICD-N21453/2021	0
2021-11-19	EPI_ISL_6704863	hCoV-19/SouthAfrica/NICD-N21664/2021	3
2021-11-15	EPI_ISL_7337500	hCoV-19/SouthAfrica/NICD-N21754/2021	1
2021-12-01	EPI_ISL_7605637	hCoV-19/SouthAfrica/NICD-N22333/2021	2
2021-11-24	EPI_ISL_7605587	hCoV-19/SouthAfrica/NICD-N22339/2021	1
2021-11-30	EPI_ISL_7605646	hCoV-19/SouthAfrica/NICD-N22366/2021	2
2021-11-30	EPI_ISL_7605649	hCoV-19/SouthAfrica/NICD-N22378/2021	1
2021-11-29	EPI_ISL_7605658	hCoV-19/SouthAfrica/NICD-N22403/2021	2
2021-11-26	EPI_ISL_7740782	hCoV-19/SouthAfrica/NICD-N22462/2021	2
2021-11-23	EPI_ISL_7740788	hCoV-19/SouthAfrica/NICD-N22469/2021	0
2021-11-25	EPI_ISL_7971548	hCoV-19/SouthAfrica/NICD-N22682/2021	0
2021-11-30	EPI_ISL_7971568	hCoV-19/SouthAfrica/NICD-N23019/2021	3
2021-12-05	EPI_ISL_7971591	hCoV-19/SouthAfrica/NICD-N23069/2021	5
2021-12-05	EPI_ISL_7971622	hCoV-19/SouthAfrica/NICD-N23180/2021	2
2021-12-02	EPI_ISL_7971631	hCoV-19/SouthAfrica/NICD-N23190/2021	0
2021-12-01	EPI_ISL_7452761	hCoV-19/SouthAfrica/Tygerberg_3274/2021	0
2021-11-29	EPI_ISL_7714394	hCoV-19/SouthAfrica/UFS-VIRO-NGS-MSQ101221BC18/2021	3
2021-11-24	EPI_ISL_6959926	hCoV-19/SouthKorea/KDCA18124/2021	1
2021-11-25	EPI_ISL_6959935	hCoV-19/SouthKorea/KDCA18125/2021	0
2021-11-29	EPI_ISL_6959993	hCoV-19/SouthKorea/KDCA18126/2021	1
2021-12-02	EPI_ISL_7406117	hCoV-19/SouthKorea/KDCA18137/2021	1
2021-12-02	EPI_ISL_7406118	hCoV-19/SouthKorea/KDCA18138/2021	1
2021-12-03	EPI_ISL_7406119	hCoV-19/SouthKorea/KDCA18139/2021	2
2021-12-03	EPI_ISL_7406124	hCoV-19/SouthKorea/KDCA18140/2021	1
2021-12-02	EPI_ISL_7406125	hCoV-19/SouthKorea/KDCA18141/2021	1
2021-12-04	EPI_ISL_7406126	hCoV-19/SouthKorea/KDCA18145/2021	1
2021-12-04	EPI_ISL_8192576	hCoV-19/SouthKorea/KDCA23377/2021	1
2021-12-04	EPI_ISL_8192577	hCoV-19/SouthKorea/KDCA23378/2021	1
2021-12-06	EPI_ISL_8192588	hCoV-19/SouthKorea/KDCA23395/2021	2
2021-12-06	EPI_ISL_8192590	hCoV-19/SouthKorea/KDCA23397/2021	1
2021-12-06	EPI_ISL_8192593	hCoV-19/SouthKorea/KDCA23400/2021	2
2021-12-07	EPI_ISL_8192608	hCoV-19/SouthKorea/KDCA23417/2021	1
2021-12-08	EPI_ISL_8192626	hCoV-19/SouthKorea/KDCA23441/2021	1
2021-12-08	EPI_ISL_8192654	hCoV-19/SouthKorea/KDCA23471/2021	1
2021-12-20	EPI_ISL_8253823	hCoV-19/Spain/CT-Consensus-RB30487-CT-Consensus-threshold-0-quality-20/2021	2
2021-12-14	EPI_ISL_8063547	hCoV-19/Spain/CT-Consensus_RB30443_consensus_threshold_0_quality_20/2021	1
2021-12-11	EPI_ISL_8098779	hCoV-19/Spain/CT-HCB-1563/2021	2
2021-12-15	EPI_ISL_7900651	hCoV-19/Spain/CT-HUGTiPM062KF8G2/2021	2
2021-12-17	EPI_ISL_8150089	hCoV-19/Spain/CT-HUGTiPM064WB3F2/2021	1
2021-12-14	EPI_ISL_7951841	hCoV-19/Spain/CT-HUVH-05133/2021	1
2021-12-20	EPI_ISL_7987120	hCoV-19/Spain/CT-HUVH-EX27408/2021	2
2021-12-17	EPI_ISL_7987202	hCoV-19/Spain/CT-HUVH-EX37974/2021	1
2021-12-11	EPI_ISL_8208585	hCoV-19/Spain/GA-CHOP-51747511/2021	2
2021-12-13	EPI_ISL_8208620	hCoV-19/Spain/GA-CHUVI-34412543/2021	1
2021-12-12	EPI_ISL_7867808	hCoV-19/Spain/IB-HUSE-03279/2021	6
2021-12-10	EPI_ISL_7867825	hCoV-19/Spain/IB-HUSE-03297/2021	2
2021-12-18	EPI_ISL_8099243	hCoV-19/Spain/IB-HUSE-03367/2021	3
2021-12-08	EPI_ISL_7733573	hCoV-19/Spain/MD-CMD-40430734/2021	3
2021-12-13	EPI_ISL_8022867	hCoV-19/Spain/MD-H12O-1657/2021	2
2021-12-15	EPI_ISL_8170062	hCoV-19/Spain/MD-H12O-1695/2021	4
2021-12-17	EPI_ISL_8170085	hCoV-19/Spain/MD-H12O-1718/2021	4
2021-12-18	EPI_ISL_8170086	hCoV-19/Spain/MD-H12O-1719/2021	6
2021-12-11	EPI_ISL_8002513	hCoV-19/Spain/MD-HGUGM-5600308/2021	2
2021-12-08	EPI_ISL_7604715	hCoV-19/Spain/MD-HGUGM-5944935/2021	4
2021-12-12	EPI_ISL_7862024	hCoV-19/Spain/MD-HGUGM-5949350/2021	4
2021-12-14	EPI_ISL_8099328	hCoV-19/Spain/MD-HGUGM-5955329/2021	2
2021-12-14	EPI_ISL_8099344	hCoV-19/Spain/MD-HGUGM-5955918/2021	3
2021-12-15	EPI_ISL_8099326	hCoV-19/Spain/MD-HGUGM-5956837/2021	3
2021-12-12	EPI_ISL_8112532	hCoV-19/Spain/MD-HULP-060349930/2021	5
2021-12-10	EPI_ISL_8000300	hCoV-19/Spain/NC-CHN-01005693/2021	4
2021-12-14	EPI_ISL_8059744	hCoV-19/Spain/RI-CIBIR-218061345-Run27/2021	3
2021-12-17	EPI_ISL_8281542	hCoV-19/SriLanka/aicbu3114/2021	3
2021-12-21	EPI_ISL_8281485	hCoV-19/SriLanka/aicbu3124/2021	1
2021-12-23	EPI_ISL_8281554	hCoV-19/SriLanka/aicbu3285/2021	3
2021-12-23	EPI_ISL_8281653	hCoV-19/SriLanka/aicbu3354/2021	3
2021-12-23	EPI_ISL_8281655	hCoV-19/SriLanka/aicbu3356/2021	2
2021-12-22	EPI_ISL_8281492	hCoV-19/SriLanka/aicbu3365/2021	5
2021-12-23	EPI_ISL_8281495	hCoV-19/SriLanka/aicbu3370/2021	0
2021-12-24	EPI_ISL_8281573	hCoV-19/SriLanka/aicbu3376/2021	1
2021-12-26	EPI_ISL_8281509	hCoV-19/SriLanka/aicbu3385/2021	1
2021-12-26	EPI_ISL_8281511	hCoV-19/SriLanka/aicbu3387/2021	1
2021-12-26	EPI_ISL_8281505	hCoV-19/SriLanka/aicbu3389/2021	2
2021-12-27	EPI_ISL_8281477	hCoV-19/SriLanka/aicbu3392/2021	3
2021-12-27	EPI_ISL_8281568	hCoV-19/SriLanka/aicbu3396/2021	4
2021-12-16	EPI_ISL_8063429	hCoV-19/Sweden/191843762V/2021	3
2021-12-16	EPI_ISL_8063344	hCoV-19/Sweden/200233072V/2021	1
2021-12-20	EPI_ISL_8253248	hCoV-19/Sweden/2002611864/2021	3
2021-12-08	EPI_ISL_7892183	hCoV-19/Sweden/SUS0006672/2021	2
2021-12-14	EPI_ISL_8097760	hCoV-19/Sweden/SUS0007065/2021	4
2021-12-16	EPI_ISL_8097834	hCoV-19/Sweden/SUS0007139/2021	2
2021-12-09	EPI_ISL_8015019	hCoV-19/Switzerland/AG-Risch-21C1417430/2021	3
2021-12-11	EPI_ISL_8119771	hCoV-19/Switzerland/AG-UZH-IMV-3ba58c14/2021	3
2021-12-20	EPI_ISL_8189286	hCoV-19/Switzerland/SG-CLM-12206043/2021	3
2021-12-19	EPI_ISL_8124585	hCoV-19/Switzerland/TI-EOC-26478624/2021	3
2021-12-14	EPI_ISL_8119800	hCoV-19/Switzerland/ZH-UZH-IMV-3ba58cf7/2021	3
2021-12-12	EPI_ISL_8098194	hCoV-19/Thailand/DMSc-05541/2021	1
2021-12-18	EPI_ISL_8098273	hCoV-19/Thailand/DMSc-05624/2021	2
2021-12-15	EPI_ISL_8098279	hCoV-19/Thailand/DMSc-05631/2021	3
2021-12-18	EPI_ISL_8098280	hCoV-19/Thailand/DMSc-05632/2021	2
2021-12-18	EPI_ISL_8098286	hCoV-19/Thailand/DMSc-05640/2021	2
2021-12-18	EPI_ISL_8098292	hCoV-19/Thailand/DMSc-05648/2021	2
2021-12-03	EPI_ISL_7226262	hCoV-19/Thailand/NIC_BKK_SEQ22270/2021	4
2021-11-24	EPI_ISL_7398681	hCoV-19/Thailand/NIC_BKK_SEQ22356/2021	3
2021-11-24	EPI_ISL_7398758	hCoV-19/Thailand/NIC_BKK_SEQ22357/2021	2
2021-12-07	EPI_ISL_7747672	hCoV-19/Thailand/NIC_BKK_SEQ22427/2021	2
2021-12-11	EPI_ISL_7747678	hCoV-19/Thailand/NIC_BKK_SEQ22790/2021	5
2021-12-10	EPI_ISL_7747680	hCoV-19/Thailand/NIC_BKK_SEQ22805/2021	1
2021-12-13	EPI_ISL_7889081	hCoV-19/Thailand/NIC_BKK_SEQ22906/2021	4
2021-12-11	EPI_ISL_7889082	hCoV-19/Thailand/NIC_BKK_SEQ22913/2021	1
2021-12-07	EPI_ISL_7747673	hCoV-19/Thailand/NIC_CBI_SEQ22689/2021	2
2021-12-09	EPI_ISL_7747674	hCoV-19/Thailand/NIC_NBI_SEQ22722/2021	1
2021-12-09	EPI_ISL_7734647	hCoV-19/Tianjin/IVDC-12-01/2021	3
2021-12-20	EPI_ISL_8130311	hCoV-19/Turkey/HSGM-F10567/2021	1
2021-12-20	EPI_ISL_8130317	hCoV-19/Turkey/HSGM-F10573/2021	0
2021-12-20	EPI_ISL_8130319	hCoV-19/Turkey/HSGM-F10575/2021	1
2021-12-20	EPI_ISL_8203491	hCoV-19/Turkey/HSGM-F10947/2021	5
2021-12-20	EPI_ISL_8203493	hCoV-19/Turkey/HSGM-F11066/2021	3
2021-12-22	EPI_ISL_8164386	hCoV-19/Turkey/HSGM-F11248/2021	2
2021-12-22	EPI_ISL_8164387	hCoV-19/Turkey/HSGM-F11249/2021	1
2021-12-22	EPI_ISL_8164398	hCoV-19/Turkey/HSGM-F11260/2021	2
2021-12-22	EPI_ISL_8164483	hCoV-19/Turkey/HSGM-F11351/2021	1
2021-12-22	EPI_ISL_8164558	hCoV-19/Turkey/HSGM-F11445/2021	4
2021-12-22	EPI_ISL_8164563	hCoV-19/Turkey/HSGM-F11450/2021	1
2021-12-22	EPI_ISL_8164568	hCoV-19/Turkey/HSGM-F11456/2021	4
2021-12-22	EPI_ISL_8164573	hCoV-19/Turkey/HSGM-F11461/2021	6
2021-12-22	EPI_ISL_8164574	hCoV-19/Turkey/HSGM-F11462/2021	2
2021-12-23	EPI_ISL_8164604	hCoV-19/Turkey/HSGM-F11510/2021	3
2021-12-23	EPI_ISL_8164611	hCoV-19/Turkey/HSGM-F11519/2021	1
2021-12-23	EPI_ISL_8164612	hCoV-19/Turkey/HSGM-F11520/2021	1
2021-12-23	EPI_ISL_8164614	hCoV-19/Turkey/HSGM-F11522/2021	1
2021-12-23	EPI_ISL_8164621	hCoV-19/Turkey/HSGM-F11531/2021	1
2021-12-23	EPI_ISL_8164633	hCoV-19/Turkey/HSGM-F11549/2021	3
2021-12-23	EPI_ISL_8164645	hCoV-19/Turkey/HSGM-F11564/2021	1
2021-12-23	EPI_ISL_8164657	hCoV-19/Turkey/HSGM-F11577/2021	1
2021-12-23	EPI_ISL_8164682	hCoV-19/Turkey/HSGM-F11615/2021	1
2021-12-23	EPI_ISL_8243674	hCoV-19/Turkey/HSGM-F11641/2021	1
2021-12-23	EPI_ISL_8243675	hCoV-19/Turkey/HSGM-F11645/2021	1
2021-12-23	EPI_ISL_8243676	hCoV-19/Turkey/HSGM-F11646/2021	2
2021-12-23	EPI_ISL_8243678	hCoV-19/Turkey/HSGM-F11649/2021	2
2021-12-23	EPI_ISL_8243679	hCoV-19/Turkey/HSGM-F11653/2021	2
2021-12-23	EPI_ISL_8243680	hCoV-19/Turkey/HSGM-F11654/2021	2
2021-12-23	EPI_ISL_8243636	hCoV-19/Turkey/HSGM-F11664/2021	1
2021-12-23	EPI_ISL_8243685	hCoV-19/Turkey/HSGM-F11669/2021	1
2021-12-23	EPI_ISL_8243698	hCoV-19/Turkey/HSGM-F11697/2021	2
2021-12-23	EPI_ISL_8243699	hCoV-19/Turkey/HSGM-F11699/2021	4
2021-12-23	EPI_ISL_8243639	hCoV-19/Turkey/HSGM-F11711/2021	1
2021-12-23	EPI_ISL_8243701	hCoV-19/Turkey/HSGM-F11716/2021	1
2021-12-23	EPI_ISL_8243641	hCoV-19/Turkey/HSGM-F11729/2021	1
2021-12-23	EPI_ISL_8243703	hCoV-19/Turkey/HSGM-F11735/2021	4
2021-12-23	EPI_ISL_8243714	hCoV-19/Turkey/HSGM-F11777/2021	1
2021-12-23	EPI_ISL_8243758	hCoV-19/Turkey/HSGM-F11787/2021	1
2021-12-23	EPI_ISL_8243715	hCoV-19/Turkey/HSGM-F11795/2021	4
2021-12-23	EPI_ISL_8243716	hCoV-19/Turkey/HSGM-F11870/2021	1
2021-12-23	EPI_ISL_8243717	hCoV-19/Turkey/HSGM-F11872/2021	5
2021-12-23	EPI_ISL_8243718	hCoV-19/Turkey/HSGM-F11878/2021	1
2021-12-23	EPI_ISL_8243721	hCoV-19/Turkey/HSGM-F11930/2021	2
2021-12-23	EPI_ISL_8243722	hCoV-19/Turkey/HSGM-F11937/2021	3
2021-12-23	EPI_ISL_8243763	hCoV-19/Turkey/HSGM-F11962/2021	2
2021-12-23	EPI_ISL_8243726	hCoV-19/Turkey/HSGM-F11965/2021	1
2021-12-23	EPI_ISL_8243753	hCoV-19/Turkey/HSGM-F11967/2021	2
2021-12-10	EPI_ISL_7741198	hCoV-19/Turkey/HSGM-F8584/2021	1
2021-12-13	EPI_ISL_7829655	hCoV-19/USA/AZ-ASU28330/2021	3
2021-12-21	EPI_ISL_8163111	hCoV-19/USA/AZ-ASU29284/2021	4
2021-12-21	EPI_ISL_8281767	hCoV-19/USA/AZ-CDC-FG-207511/2021	2
2021-12-07	EPI_ISL_7801167	hCoV-19/USA/CA-CDC-FG-187876/2021	3
2021-12-13	EPI_ISL_8018971	hCoV-19/USA/CA-CDC-FG-193763/2021	4
2021-12-15	EPI_ISL_8061584	hCoV-19/USA/CA-CDC-FG-195287/2021	1
2021-12-14	EPI_ISL_8061267	hCoV-19/USA/CA-CDC-FG-195466/2021	2
2021-12-16	EPI_ISL_8081102	hCoV-19/USA/CA-CDC-FG-197505/2021	2
2021-12-16	EPI_ISL_8081373	hCoV-19/USA/CA-CDC-FG-197728/2021	1
2021-12-16	EPI_ISL_8080974	hCoV-19/USA/CA-CDC-FG-197734/2021	2
2021-12-16	EPI_ISL_8080531	hCoV-19/USA/CA-CDC-FG-197999/2021	2
2021-12-16	EPI_ISL_8080524	hCoV-19/USA/CA-CDC-FG-198007/2021	2
2021-12-16	EPI_ISL_8080496	hCoV-19/USA/CA-CDC-FG-198092/2021	2
2021-12-16	EPI_ISL_8080775	hCoV-19/USA/CA-CDC-FG-198361/2021	2
2021-12-17	EPI_ISL_8081447	hCoV-19/USA/CA-CDC-FG-198598/2021	2
2021-12-17	EPI_ISL_8091542	hCoV-19/USA/CA-CDC-FG-200197/2021	4
2021-12-17	EPI_ISL_8091922	hCoV-19/USA/CA-CDC-FG-200773/2021	1
2021-12-18	EPI_ISL_8123564	hCoV-19/USA/CA-CDC-FG-201237/2021	4
2021-12-18	EPI_ISL_8123825	hCoV-19/USA/CA-CDC-FG-201331/2021	3
2021-12-18	EPI_ISL_8123734	hCoV-19/USA/CA-CDC-FG-201424/2021	3
2021-12-18	EPI_ISL_8123732	hCoV-19/USA/CA-CDC-FG-201434/2021	2
2021-12-18	EPI_ISL_8123759	hCoV-19/USA/CA-CDC-FG-201546/2021	1
2021-12-18	EPI_ISL_8123902	hCoV-19/USA/CA-CDC-FG-201573/2021	2
2021-12-18	EPI_ISL_8123113	hCoV-19/USA/CA-CDC-FG-201606/2021	2
2021-12-18	EPI_ISL_8123432	hCoV-19/USA/CA-CDC-FG-201797/2021	3
2021-12-18	EPI_ISL_8123374	hCoV-19/USA/CA-CDC-FG-201828/2021	1
2021-12-18	EPI_ISL_8123288	hCoV-19/USA/CA-CDC-FG-201876/2021	4
2021-12-19	EPI_ISL_8157321	hCoV-19/USA/CA-CDC-FG-202179/2021	2
2021-12-19	EPI_ISL_8157310	hCoV-19/USA/CA-CDC-FG-202408/2021	4
2021-12-19	EPI_ISL_8157384	hCoV-19/USA/CA-CDC-FG-202907/2021	4
2021-12-21	EPI_ISL_8282962	hCoV-19/USA/CA-CDC-FG-205856/2021	1
2021-12-21	EPI_ISL_8282919	hCoV-19/USA/CA-CDC-FG-206086/2021	2
2021-12-21	EPI_ISL_8282794	hCoV-19/USA/CA-CDC-FG-206539/2021	3
2021-12-21	EPI_ISL_8283302	hCoV-19/USA/CA-CDC-FG-207093/2021	2
2021-12-21	EPI_ISL_8281958	hCoV-19/USA/CA-CDC-FG-207201/2021	3
2021-12-21	EPI_ISL_8282912	hCoV-19/USA/CA-CDC-FG-207252/2021	2
2021-12-21	EPI_ISL_8281945	hCoV-19/USA/CA-CDC-FG-207484/2021	5
2021-12-21	EPI_ISL_8282495	hCoV-19/USA/CA-CDC-FG-207653/2021	2
2021-12-21	EPI_ISL_8282139	hCoV-19/USA/CA-CDC-FG-207672/2021	4
2021-12-21	EPI_ISL_8282623	hCoV-19/USA/CA-CDC-FG-207811/2021	2
2021-12-21	EPI_ISL_8281746	hCoV-19/USA/CA-CDC-FG-207839/2021	3
2021-12-22	EPI_ISL_8284868	hCoV-19/USA/CA-CDC-FG-207987/2021	1
2021-12-22	EPI_ISL_8284701	hCoV-19/USA/CA-CDC-FG-208013/2021	2
2021-12-22	EPI_ISL_8284559	hCoV-19/USA/CA-CDC-FG-208020/2021	5
2021-12-22	EPI_ISL_8284484	hCoV-19/USA/CA-CDC-FG-208096/2021	2
2021-12-22	EPI_ISL_8285298	hCoV-19/USA/CA-CDC-FG-208413/2021	3
2021-12-22	EPI_ISL_8285297	hCoV-19/USA/CA-CDC-FG-208437/2021	5
2021-12-22	EPI_ISL_8285311	hCoV-19/USA/CA-CDC-FG-208545/2021	2
2021-12-22	EPI_ISL_8285088	hCoV-19/USA/CA-CDC-FG-208938/2021	3
2021-12-22	EPI_ISL_8283643	hCoV-19/USA/CA-CDC-FG-209330/2021	3
2021-12-22	EPI_ISL_8283715	hCoV-19/USA/CA-CDC-FG-209454/2021	3
2021-12-22	EPI_ISL_8284312	hCoV-19/USA/CA-CDC-FG-209465/2021	1
2021-12-22	EPI_ISL_8283726	hCoV-19/USA/CA-CDC-FG-209502/2021	3
2021-12-22	EPI_ISL_8284313	hCoV-19/USA/CA-CDC-FG-209530/2021	3
2021-12-20	EPI_ISL_8281725	hCoV-19/USA/CA-CDC-FG-209718/2021	4
2021-12-22	EPI_ISL_8284044	hCoV-19/USA/CA-CDC-FG-209982/2021	4
2021-12-21	EPI_ISL_8282519	hCoV-19/USA/CA-CDC-FG-210091/2021	1
2021-12-21	EPI_ISL_8282609	hCoV-19/USA/CA-CDC-FG-210097/2021	4
2021-12-21	EPI_ISL_8282388	hCoV-19/USA/CA-CDC-FG-210318/2021	2
2021-12-22	EPI_ISL_8284398	hCoV-19/USA/CA-CDC-FG-210505/2021	4
2021-11-30	EPI_ISL_7137326	hCoV-19/USA/CA-CDPH-6000005435/2021	1
2021-12-16	EPI_ISL_8028847	hCoV-19/USA/CA-SCPHL-21WGS1231/2021	1
2021-12-15	EPI_ISL_8131125	hCoV-19/USA/CA-Stanford-58_S42/2021	3
2021-12-15	EPI_ISL_8180650	hCoV-19/USA/CO-CDC-ASC210613192/2021	2
2021-12-16	EPI_ISL_8262377	hCoV-19/USA/CO-CDC-MMB12216764/2021	2
2021-12-18	EPI_ISL_8263119	hCoV-19/USA/CO-CDC-MMB12257930/2021	3
2021-12-08	EPI_ISL_8064037	hCoV-19/USA/CO-CDPHE-2102388239/2021	3
2021-12-15	EPI_ISL_8160296	hCoV-19/USA/CO-CDPHE-2102455824/2021	2
2021-12-14	EPI_ISL_7905467	hCoV-19/USA/CT-JAX-JAX-2150.2-068/2021	1
2021-12-14	EPI_ISL_8155537	hCoV-19/USA/DC-CDC-LC0430913/2021	2
2021-12-17	EPI_ISL_8020446	hCoV-19/USA/DC-DFS-PHL-03395/2021	3
2021-12-09	EPI_ISL_8126955	hCoV-19/USA/FL-BPHL-18087/2021	3
2021-12-09	EPI_ISL_8032222	hCoV-19/USA/FL-CDC-ASC210532368/2021	2
2021-12-17	EPI_ISL_8260407	hCoV-19/USA/FL-CDC-ASC210537570/2021	1
2021-12-14	EPI_ISL_8150770	hCoV-19/USA/FL-CDC-ASC210624438/2021	3
2021-12-15	EPI_ISL_8179159	hCoV-19/USA/FL-CDC-ASC210624845/2021	4
2021-12-15	EPI_ISL_8179193	hCoV-19/USA/FL-CDC-ASC210624848/2021	2
2021-12-15	EPI_ISL_8179183	hCoV-19/USA/FL-CDC-ASC210624850/2021	4
2021-12-15	EPI_ISL_8180771	hCoV-19/USA/FL-CDC-ASC210625931/2021	3
2021-12-15	EPI_ISL_8155968	hCoV-19/USA/FL-CDC-LC0431950/2021	2
2021-12-11	EPI_ISL_8267863	hCoV-19/USA/FL-CDC-QDX31922274/2021	5
2021-12-15	EPI_ISL_8182189	hCoV-19/USA/FL-CDC-STM-PQEM9ZMCB/2021	2
2021-12-12	EPI_ISL_8181766	hCoV-19/USA/FL-CDC-STM-W4KCBGN95/2021	3
2021-12-15	EPI_ISL_8182010	hCoV-19/USA/FL-CDC-STM-X82NSYJQJ/2021	2
2021-12-16	EPI_ISL_8259432	hCoV-19/USA/GA-CDC-ASC210627813/2021	2
2021-12-13	EPI_ISL_8079362	hCoV-19/USA/GA-CDC-MMB12150086/2021	4
2021-12-14	EPI_ISL_8126640	hCoV-19/USA/GA-CDC-MMB12167607/2021	3
2021-12-15	EPI_ISL_8122761	hCoV-19/USA/GA-CDC-MMB12196139/2021	3
2021-12-16	EPI_ISL_8262528	hCoV-19/USA/GA-CDC-MMB12209006/2021	5
2021-12-17	EPI_ISL_8262973	hCoV-19/USA/GA-CDC-MMB12241998/2021	3
2021-12-17	EPI_ISL_8262899	hCoV-19/USA/GA-CDC-MMB12243016/2021	4
2021-12-14	EPI_ISL_8264030	hCoV-19/USA/HI-CDC-LC0436435/2021	3
2021-12-11	EPI_ISL_8127304	hCoV-19/USA/HI-H216688/2021	2
2021-12-08	EPI_ISL_7673926	hCoV-19/USA/IA-SHL-1965202/2021	2
2021-12-12	EPI_ISL_8077500	hCoV-19/USA/IL-CDC-ASC210535588/2021	2
2021-12-14	EPI_ISL_8150482	hCoV-19/USA/IL-CDC-ASC210536698/2021	4
2021-12-14	EPI_ISL_8149712	hCoV-19/USA/IL-CDC-ASC210613590/2021	6
2021-12-15	EPI_ISL_8179125	hCoV-19/USA/IL-CDC-ASC210624883/2021	2
2021-12-15	EPI_ISL_8180731	hCoV-19/USA/IN-CDC-ASC210625777/2021	2
2021-12-20	EPI_ISL_8266798	hCoV-19/USA/LA-TUSOM_1228-S25/2021	2
2021-12-21	EPI_ISL_8210694	hCoV-19/USA/MA-CDCBI-CRSP_22VQCBHY46L73WCW/2021	2
2021-12-21	EPI_ISL_8210852	hCoV-19/USA/MA-CDCBI-CRSP_3R6LK4UTZYIIUUQT/2021	5
2021-12-16	EPI_ISL_8210992	hCoV-19/USA/MA-CDCBI-CRSP_4GRXHIZRGUM7QMGP/2021	5
2021-12-21	EPI_ISL_8211480	hCoV-19/USA/MA-CDCBI-CRSP_BBK2BLK35QH4MAIL/2021	5
2021-12-21	EPI_ISL_8214486	hCoV-19/USA/MA-CDCBI-CRSP_DD24BUKJRL5TZPUY/2021	2
2021-12-22	EPI_ISL_8214590	hCoV-19/USA/MA-CDCBI-CRSP_IU3PFKXW4TXYOBZV/2021	1
2021-12-19	EPI_ISL_8212153	hCoV-19/USA/MA-CDCBI-CRSP_IUS3PQCFZF7KHLWR/2021	1
2021-12-21	EPI_ISL_8212218	hCoV-19/USA/MA-CDCBI-CRSP_J2RKB5JJMGBMOPQC/2021	2
2021-12-19	EPI_ISL_8212192	hCoV-19/USA/MA-CDCBI-CRSP_J3LMUSDESXQE2DFX/2021	2
2021-12-17	EPI_ISL_8212436	hCoV-19/USA/MA-CDCBI-CRSP_MRXF2R5GZZ3QVOLP/2021	4
2021-12-19	EPI_ISL_8212621	hCoV-19/USA/MA-CDCBI-CRSP_N5IQTUFT2H6E6AGR/2021	3
2021-12-20	EPI_ISL_8214717	hCoV-19/USA/MA-CDCBI-CRSP_P7O3U7DHIWMQNC2G/2021	9
2021-12-22	EPI_ISL_8212972	hCoV-19/USA/MA-CDCBI-CRSP_Q6DQXUZ3HZY2I6QQ/2021	3
2021-12-21	EPI_ISL_8214767	hCoV-19/USA/MA-CDCBI-CRSP_RN2TEC57BJCV2GXX/2021	3
2021-12-21	EPI_ISL_8214781	hCoV-19/USA/MA-CDCBI-CRSP_SKNP2TGX54BR7XMK/2021	5
2021-12-21	EPI_ISL_8213299	hCoV-19/USA/MA-CDCBI-CRSP_T4R2JPMT2FNKQC65/2021	2
2021-12-22	EPI_ISL_8213325	hCoV-19/USA/MA-CDCBI-CRSP_TEHTMGURI7H5CF7Z/2021	2
2021-12-22	EPI_ISL_8214866	hCoV-19/USA/MA-CDCBI-CRSP_WEFKJONEIIPEUVMS/2021	5
2021-12-21	EPI_ISL_8213741	hCoV-19/USA/MA-CDCBI-CRSP_WNKZLNRTJEOLLKGO/2021	2
2021-12-18	EPI_ISL_8124823	hCoV-19/USA/MA-NEIDL-02583/2021	2
2021-12-17	EPI_ISL_8265481	hCoV-19/USA/MD-CDC-ASC210633868/2021	3
2021-12-15	EPI_ISL_8158034	hCoV-19/USA/MD-CDC-MMB12186485/2021	2
2021-12-16	EPI_ISL_8262470	hCoV-19/USA/MD-CDC-MMB12206481/2021	2
2021-12-16	EPI_ISL_8262294	hCoV-19/USA/MD-CDC-MMB12214712/2021	5
2021-12-08	EPI_ISL_8203958	hCoV-19/USA/MN-CDC-IBX975093184034/2021	3
2021-12-21	EPI_ISL_8185776	hCoV-19/USA/MS-UMMC-M1735H7-519136/2021	2
2021-12-09	EPI_ISL_8028871	hCoV-19/USA/NC-CDC-LC0424883/2021	4
2021-12-15	EPI_ISL_8156056	hCoV-19/USA/NC-CDC-LC0429614/2021	1
2021-12-13	EPI_ISL_8126567	hCoV-19/USA/NC-CDC-MMB12149765/2021	3
2021-12-16	EPI_ISL_8264697	hCoV-19/USA/NJ-CDC-IBX056653289216/2021	5
2021-12-07	EPI_ISL_8026363	hCoV-19/USA/NJ-CDC-LC0420720/2021	4
2021-12-16	EPI_ISL_8156196	hCoV-19/USA/NJ-CDC-LC0432941/2021	2
2021-12-13	EPI_ISL_8148971	hCoV-19/USA/NV-CDC-ASC210537407/2021	3
2021-12-20	EPI_ISL_8186628	hCoV-19/USA/NV-NSPHL-488469/2021	3
2021-12-09	EPI_ISL_8060508	hCoV-19/USA/NY-CDC-FG-195567/2021	1
2021-12-09	EPI_ISL_8079510	hCoV-19/USA/NY-CDC-FG-195771/2021	3
2021-12-08	EPI_ISL_8060375	hCoV-19/USA/NY-CDC-FG-196184/2021	1
2021-12-07	EPI_ISL_8059925	hCoV-19/USA/NY-CDC-FG-196238/2021	0
2021-12-09	EPI_ISL_8060446	hCoV-19/USA/NY-CDC-FG-196360/2021	2
2021-12-14	EPI_ISL_7908091	hCoV-19/USA/NY-MSHSPSP-PV45478/2021	2
2021-12-16	EPI_ISL_8208313	hCoV-19/USA/NY-NYCPHL-008078/2021	5
2021-12-08	EPI_ISL_8094137	hCoV-19/USA/NY-PRL-2021_1215_04A12/2021	1
2021-12-07	EPI_ISL_8094248	hCoV-19/USA/NY-PRL-2021_1215_04H06/2021	4
2021-12-14	EPI_ISL_8094284	hCoV-19/USA/NY-PRL-2021_1215_04J15/2021	1
2021-12-11	EPI_ISL_8094568	hCoV-19/USA/NY-PRL-2021_1215_06D03/2021	1
2021-12-17	EPI_ISL_8095333	hCoV-19/USA/NY-PRL-2021_1219_01G09/2021	1
2021-12-16	EPI_ISL_8093157	hCoV-19/USA/NY-PRL-2021_1219_02I02/2021	0
2021-12-15	EPI_ISL_8093185	hCoV-19/USA/NY-PRL-2021_1219_02K08/2021	1
2021-12-09	EPI_ISL_8146823	hCoV-19/USA/NY_MEDDAC_FD_267/2021	4
2021-12-20	EPI_ISL_8056820	hCoV-19/USA/OH-21AM-354CO00179/2021	5
2021-12-20	EPI_ISL_8056836	hCoV-19/USA/OH-21AM-354CO00597/2021	5
2021-12-20	EPI_ISL_8056853	hCoV-19/USA/OH-21AM-354CO00835/2021	2
2021-12-13	EPI_ISL_8258762	hCoV-19/USA/OH-CDC-ASC210534757/2021	4
2021-12-16	EPI_ISL_8259181	hCoV-19/USA/OH-CDC-ASC210628722/2021	2
2021-12-17	EPI_ISL_8092805	hCoV-19/USA/OR-UO-MAP001477-S21-L001/2021	2
2021-12-13	EPI_ISL_8258742	hCoV-19/USA/PA-CDC-ASC210534746/2021	1
2021-12-10	EPI_ISL_8029041	hCoV-19/USA/PA-CDC-LC0425328/2021	3
2021-12-14	EPI_ISL_8214003	hCoV-19/USA/RI-CDCBI-CRSP_FYYZ5Q2VDHMI55PW/2021	4
2021-12-11	EPI_ISL_8267798	hCoV-19/USA/SC-CDC-QDX31922074/2021	2
2021-12-15	EPI_ISL_8155873	hCoV-19/USA/TN-CDC-LC0432301/2021	2
2021-12-19	EPI_ISL_8128736	hCoV-19/USA/TX-BSWTemple-ILL-R30-0025/2021	2
2021-12-20	EPI_ISL_8128754	hCoV-19/USA/TX-BSWTemple-ILL-R30-0047/2021	3
2021-12-09	EPI_ISL_8031369	hCoV-19/USA/TX-CDC-ASC210533751/2021	2
2021-12-14	EPI_ISL_8150619	hCoV-19/USA/TX-CDC-ASC210624693/2021	5
2021-12-14	EPI_ISL_8178607	hCoV-19/USA/TX-CDC-ASC210625150/2021	5
2021-12-13	EPI_ISL_8019832	hCoV-19/USA/TX-CDC-FG-192573/2021	4
2021-12-15	EPI_ISL_8208898	hCoV-19/USA/TX-HHD-2112219874/2021	3
2021-12-18	EPI_ISL_8209014	hCoV-19/USA/TX-HHD-2112236007/2021	3
2021-12-10	EPI_ISL_7977930	hCoV-19/USA/TX-HMH-MCoV-68893/2021	4
2021-12-11	EPI_ISL_7978601	hCoV-19/USA/TX-HMH-MCoV-68967/2021	4
2021-12-14	EPI_ISL_8029661	hCoV-19/USA/TX-HMH-MCoV-69137/2021	3
2021-12-14	EPI_ISL_8029881	hCoV-19/USA/TX-HMH-MCoV-69267/2021	4
2021-12-13	EPI_ISL_8154823	hCoV-19/USA/VA-CDC-LC0430935/2021	1
2021-12-14	EPI_ISL_8155400	hCoV-19/USA/VA-CDC-LC0431153/2021	3
2021-12-13	EPI_ISL_7982483	hCoV-19/USA/WA-CDC-UW21121369794/2021	2
2021-12-16	EPI_ISL_8146975	hCoV-19/USA/WA-PHL-008286/2021	4
2021-12-21	EPI_ISL_8209481	hCoV-19/USA/WA-PHL-008687/2021	1
2021-12-15	EPI_ISL_8035252	hCoV-19/USA/WA-S15749/2021	1
2021-12-18	EPI_ISL_8035289	hCoV-19/USA/WA-S15786/2021	5
2021-12-17	EPI_ISL_8266050	hCoV-19/USA/WI-CDC-ASC210628794/2021	3
2021-12-20	EPI_ISL_8083780	hCoV-19/USA/WI-UW-7714/2021	2
2021-12-18	EPI_ISL_8152520	hCoV-19/USA/WI-UW-7828/2021	2
2021-12-21	EPI_ISL_8253385	hCoV-19/USA/WV-WVU-WV094353/2021	3
2021-12-21	EPI_ISL_8253389	hCoV-19/USA/WV-WVU-WV094401/2021	2
2021-12-20	EPI_ISL_8253537	hCoV-19/USA/WV-WVU-WV128364/2021	1
2021-12-02	EPI_ISL_7823398	hCoV-19/Uganda/UG1087/2021	2
2021-12-13	EPI_ISL_8063663	hCoV-19/Venezuela/Voyager52/2021	2
2021-12-14	EPI_ISL_8063574	hCoV-19/Venezuela/Voyager55/2021	2
2021-12-21	EPI_ISL_8048814	hCoV-19/Vietnam/HN-108-70-2/2021	1
2021-12-01	EPI_ISL_7844198	hCoV-19/Wales/PHWC-PF5IDX/2021	4
2021-12-02	EPI_ISL_7988145	hCoV-19/Zambia/ZMB-128118/2021	2
2021-12-01	EPI_ISL_7988148	hCoV-19/Zambia/ZMB-128338/2021	0
2021-12-02	EPI_ISL_7988147	hCoV-19/Zambia/ZMB-128347/2021	1
2021-12-07	EPI_ISL_7988153	hCoV-19/Zambia/ZMB-128476/2021	1
2021-12-08	EPI_ISL_7988154	hCoV-19/Zambia/ZMB-128620/2021	3
2021-12-09	EPI_ISL_7988162	hCoV-19/Zambia/ZMB-128645/2021	3
2021-12-06	EPI_ISL_7988171	hCoV-19/Zambia/ZMB-128871/2021	2
2021-12-10	EPI_ISL_7988173	hCoV-19/Zambia/ZMB-129024/2021	2
2021-12-07	EPI_ISL_7988174	hCoV-19/Zambia/ZMB-129057/2021	2
2021-12-10	EPI_ISL_7988183	hCoV-19/Zambia/ZMB-129162/2021	3
2021-12-14	EPI_ISL_7988190	hCoV-19/Zambia/ZMB-129323/2021	2
2021-12-18	EPI_ISL_8165004	hCoV-19/Zhejiang/3853/2021	3
2021-12-19	EPI_ISL_7983815	hCoV-19/Zhejiang/3867/2021	2
2021-12-25	EPI_ISL_8163691	hCoV-19/Zhejiang/3998/2021	3
2021-12-25	EPI_ISL_8163718	hCoV-19/Zhejiang/4000/2021	3
2021-12-28	EPI_ISL_8187302	hCoV-19/Zhejiang/4043/2021	2
2021-12-28	EPI_ISL_8187354	hCoV-19/Zhejiang/4044/2021	4
2021-12-20	EPI_ISL_8065279	hCoV-19/Zhejiang/ZJ-XMC/2021	2
2021-12-14	EPI_ISL_7877203	hCoV-19/india/un-LNHD10/2021	3
